# Supplementary material for: Broad Dissemination of Plasmids across Groundwater-Fed Rapid Sand Filter Microbiomes
Source: mBio. 2021 Nov 30;12(6):e03068-21. doi: 10.1128/mBio.03068-21 (PMC8630534; doi:10.1128/mBio.03068-21)
Supplement: TABLE S1 [file mbio.03068-21-st001.xlsx]

## Sheet: Final counts
Mating	Donors (Red)	non-Red	Transconjugants (Green-non-red)	Recipients (non-green-non-red)	Transfer efficiency
Kerteminde Donor alone	12	99954	0	99954	0
Bregneroed Donor alone	9	99961	0	99961	0
Herning Donor alone	32	99938	0	99938	0
Kerteminde Recipients alone	6	99982	0	99982	0
Bregneroed Recipients alone	7	99980	0	99980	0
Herning Recipients alone	3	99986	0	99986	0
Donor RP4 alone	99101	824	0	824	0
Donor RSF100 alone	90679	9232	0	9232	0
Donor pKJK5 alone	91719	8261	0	8261	0
Donor TOL alone	96822	2955	1	2954	5.913e-05
Kerteminde, P.put+RP4 1	49313	50602	2968	47634	0.0612385
Kerteminde, P.put+RP4 2	38867	61018	3196	57822	0.067417
Kerteminde, P.put+RP4 3	50578	49345	2930	46415	0.0604725
Bregnerød P.put+RP4 1	20329	79582	823	78759	0.020568
Bregnerød P.put+RP4 2	19678	80248	1254	78994	0.0318061
Bregnerød P.put+RP4 3	17976	81954	990	80964	0.0259503
Herning P.put+ RP4 1	68903	31008	5205	25803	0.123443
Herning P.put+RP4 2	71295	28647	6112	22535	0.152484
Herning P.put+RP4 3	69841	30075	5167	24908	0.123884
Kerteminde, P.put+RSF1010 1	77744	22209	455	21754	0.0110639
Kerteminde, P.put+RSF1010 2	77880	22070	44	22026	0.00106236
Kerteminde, P.put+RSF1010 3	78165	21794	495	21299	0.0121316
Bregnerød P.put+RSF1010 1	38569	61402	65	61337	0.00133639
Bregnerød P.put+RSF1010 2	34506	65461	29	65432	0.000610317
Bregnerød P.put+RSF10103	32953	67007	73	66934	0.00155436
Herning P.put+ RSF1010 1	78356	78356	674	77682	0.008639
Herning P.put+RSF1010 2	77914	77914	6926	70988	0.0931284
Herning P.put+RSF1010 3	80224	80224	6737	73487	0.0877423
Kerteminde, P.put+TOL 1	72790	27123	735	26388	0.0167706
Kerteminde, P.put+TOL 2	76328	23604	1460	22144	0.0355126
Kerteminde, P.put+TOL 3	66593	32295	2537	29758	0.0569907
Bregnerød P.put+TOL 1	13658	86250	11	86239	0.000320514
Bregnerød P.put+TOL 2	15442	84492	9	84483	0.000249176
Bregnerød P.put+TOL3	13805	86109	8	86101	0.000232043
Herning P.put+TOL 1	60842	39072	561	38511	0.0115896
Herning P.put+TOL 2	63904	36041	550	35491	0.0115489
Herning P.put+TOL 3	62023	37908	538	37370	0.0111749
Kerteminde, P.put+pKJK5 1	73208	26749	284	26465	0.00645213
Kerteminde, P.put+pKJK5 2	71434	28492	214	28278	0.00476142
Kerteminde, P.put+pKJK5 3	72427	27513	329	27184	0.00741462
Bregnerød P.put+pKJK5 1	78862	21107	47	21060	0.00115328
Bregnerød P.put+pKJK5 2	72288	27638	38	27600	0.000850738
Bregnerød P.put+pKJK5 3	77808	22141	33	22108	0.000795659
Herning P.put+pKJK5 1	88597	11386	147	11239	0.00465848
Herning P.put+pKJK5 2	87838	12129	101	12028	0.0031073
Herning P.put+pKJK5 3	90340	9611	217	9394	0.00744894
