# Supplementary material for: Broad Dissemination of Plasmids across Groundwater-Fed Rapid Sand Filter Microbiomes
Source: mBio. 2021 Nov 30;12(6):e03068-21. doi: 10.1128/mBio.03068-21 (PMC8630534; doi:10.1128/mBio.03068-21)
Supplement: TABLE S2 [file mbio.03068-21-st002.xls]

## Sheet: otu_table
	MOCK	NEG2PCR	SAMPLE002	SAMPLE003	SAMPLE004	SAMPLE006	SAMPLE007	SAMPLE008	SAMPLE009	SAMPLE010	SAMPLE011	SAMPLE012	SAMPLE014	SAMPLE015	SAMPLE016	SAMPLE017	SAMPLE018	SAMPLE019	SAMPLE020	SAMPLE022	SAMPLE023	SAMPLE024	SAMPLE025	SAMPLE026	SAMPLE027	SAMPLE029	SAMPLE030	SAMPLE031	SAMPLE032	SAMPLE033	SAMPLE034	SAMPLE035	SAMPLE036	SAMPLE038	SAMPLE039	SAMPLE040	SAMPLE041	SAMPLE042	SAMPLE043	SAMPLE044	SAMPLE045	SAMPLE047	SAMPLE048	SAMPLE049	SAMPLE050	SAMPLE051	SAMPLE052	SAMPLE053	SAMPLE054
OTU_1196	0	0	0	0	0	0	0	0	0	0	0	0	0	0	0	0	0	0	0	0	0	1	0	0	0	0	0	0	0	0	0	0	0	0	0	0	7	0	3	10	1	0	0	0	0	0	0	0	7
OTU_943	0	0	0	0	0	0	0	0	0	0	0	0	0	0	0	0	0	0	0	0	0	0	0	0	0	0	0	0	0	0	0	0	0	0	0	0	0	8	7	8	9	0	0	0	0	0	0	0	0
OTU_967	0	0	0	0	0	0	0	0	0	0	0	0	0	0	0	0	0	0	0	0	0	0	0	0	0	0	0	0	0	0	0	0	0	0	0	0	0	25	12	13	12	0	0	2	0	0	0	0	0
OTU_1087	0	0	0	0	0	0	0	0	0	0	0	0	0	0	0	0	0	0	0	0	0	0	0	0	0	0	0	0	0	0	0	0	0	0	0	0	0	1	0	0	2	0	0	26	0	0	0	0	1
OTU_1198	0	0	0	0	0	0	0	0	0	0	0	0	0	0	0	0	0	0	0	0	0	0	0	0	0	0	0	0	0	0	0	0	0	0	0	0	6	2	3	2	3	0	0	0	0	0	0	0	3
OTU_162	0	0	0	0	0	0	269	3	0	0	0	0	0	0	0	0	0	0	0	0	0	0	0	0	0	0	0	0	0	0	0	0	0	0	0	0	0	0	0	0	0	0	0	0	0	0	0	0	0
OTU_264	0	0	0	0	0	0	0	0	0	0	0	0	0	0	0	0	0	0	0	0	0	0	0	0	0	0	0	0	0	0	0	0	0	0	0	0	0	0	0	0	0	0	0	0	0	0	0	0	0
OTU_280	0	0	0	0	0	0	0	0	0	0	0	0	0	0	0	0	0	0	0	0	0	0	0	0	0	0	0	0	0	0	0	0	0	0	0	0	3	128	126	79	95	0	0	107	17	0	0	0	3
OTU_1092	0	0	0	0	0	0	0	1	0	0	0	0	0	0	0	0	0	0	0	0	0	0	0	0	0	0	0	0	0	0	0	0	0	0	0	0	4	28	26	18	20	0	0	17	4	0	0	0	2
OTU_150	0	0	0	0	0	0	0	0	0	1	0	0	0	0	0	0	0	0	0	0	0	0	0	0	0	0	0	0	0	0	0	0	0	0	0	0	37	221	150	203	179	0	0	1	67	0	1	0	15
OTU_569	0	0	0	0	0	0	0	0	0	0	0	0	0	0	0	0	0	0	0	0	0	0	0	0	0	0	0	0	0	0	0	0	0	0	0	0	6	0	0	0	0	0	0	0	0	1	0	0	0
OTU_413	0	0	0	0	0	0	0	0	0	0	0	0	0	53	79	0	0	0	0	0	151	0	0	0	0	0	0	0	0	0	0	0	0	0	1	0	0	0	0	0	0	0	0	0	0	0	0	0	1
OTU_139	0	0	0	0	0	0	0	0	0	0	0	0	0	0	0	0	0	0	0	0	0	0	0	0	0	0	0	0	0	0	0	0	0	0	0	0	0	126	242	188	231	0	0	0	206	0	0	0	8
OTU_187	0	0	0	0	0	0	0	0	0	0	0	0	0	0	0	0	0	0	0	0	0	0	0	0	0	0	0	0	0	0	0	0	0	0	0	0	183	55	106	123	120	0	0	0	5	0	1	0	163
OTU_7	1	0	209	1560	14	11598	10789	25563	9	16	2	14	4218	26874	7650	0	0	0	0	3	2	2	0	0	0	0	0	0	0	0	0	0	0	1	1	0	0	0	0	0	0	21	1	0	0	0	0	0	367
OTU_371	0	0	0	0	0	0	0	1	0	0	0	0	0	0	0	0	0	0	0	0	0	0	0	1	0	0	0	0	0	1	0	0	0	0	0	0	0	0	0	0	1	0	0	0	2	0	65	86	0
OTU_1059	0	0	2	17	0	0	0	0	0	0	0	0	0	0	0	0	0	0	0	6	1	0	2	7	2	2	0	1	0	1	0	0	0	0	0	1	0	0	0	0	0	38	30	0	0	0	0	0	0
OTU_1457	0	0	101	730	0	0	2	70	0	0	48	37	1	0	0	0	0	7	0	3	14	1	7	29	34	133	202	39	11	14	0	0	912	95	15	223	2	0	0	1	0	75	196	0	26	41	4	1	1
OTU_238	0	0	6	206	0	1	122	117	1	0	0	0	0	0	0	0	0	1	0	0	1	0	0	0	0	65	86	25	0	34	0	0	1	0	0	1	1	0	0	1	0	19	42	0	30	47	11	0	3
OTU_1111	1	0	0	1	0	0	0	0	0	2	1	0	0	2	1	3	0	0	0	0	1	0	0	0	0	1	0	0	0	0	0	0	1	0	0	2	0	1	0	1	1	0	1	1	8	0	0	0	0
OTU_54	0	0	0	0	0	0	0	0	0	0	0	0	0	0	0	0	0	0	0	0	0	0	0	0	0	0	0	0	0	0	0	0	0	0	0	0	7	1107	1003	674	916	1	0	0	453	0	1	0	11
OTU_673	0	0	0	0	0	0	0	0	0	0	0	0	0	0	0	0	0	0	0	0	0	0	0	0	0	0	0	0	0	0	0	0	0	0	0	0	25	0	3	0	0	0	0	0	0	0	0	0	37
OTU_927	0	0	0	0	0	0	0	0	0	0	0	0	0	0	0	0	0	0	0	0	0	0	0	0	0	0	0	0	0	0	0	0	0	0	0	0	0	29	26	29	29	1	0	0	1	0	0	0	0
OTU_147	0	0	0	0	0	0	0	0	0	0	0	0	0	0	0	0	0	0	0	0	0	0	0	0	0	0	0	0	0	0	0	0	0	0	0	0	4	401	276	236	232	0	0	51	21	0	0	0	3
OTU_582	0	0	0	0	0	0	0	0	0	0	0	0	0	0	0	0	0	0	0	0	0	0	0	0	0	0	0	0	0	0	0	0	0	0	0	0	0	89	51	57	54	0	0	0	12	0	0	0	0
OTU_830	0	0	0	0	0	0	0	0	0	0	0	0	0	0	0	0	0	0	0	0	0	0	0	0	0	0	0	0	0	0	0	0	0	0	0	0	20	10	7	7	11	0	0	15	1	0	0	0	14
OTU_972	0	0	0	0	0	0	0	0	0	0	0	0	0	0	0	0	0	0	0	0	0	0	0	0	0	0	0	0	0	0	0	0	0	0	0	0	1	48	30	31	33	0	0	0	8	0	0	0	4
OTU_392	0	0	0	0	0	0	0	0	0	0	0	0	0	0	0	0	0	0	0	0	0	0	0	0	0	0	0	0	0	0	0	0	0	0	0	0	0	52	65	62	85	0	0	0	16	0	0	0	0
OTU_442	0	0	0	0	0	0	0	0	0	0	0	0	0	0	0	0	0	0	0	0	0	0	0	0	0	0	0	0	0	0	0	0	0	0	0	0	0	30	18	17	15	0	0	39	8	0	0	0	0
OTU_1086	0	0	0	0	0	0	0	0	0	0	0	0	0	0	0	0	0	0	0	0	0	0	0	0	0	0	0	0	0	0	0	0	0	0	0	0	0	3	0	1	0	0	0	18	0	0	0	0	1
OTU_952	0	0	0	0	0	0	0	0	0	0	0	0	0	0	0	0	0	0	0	0	0	0	0	0	0	0	0	0	0	0	0	0	0	0	0	0	1	20	20	11	25	0	0	0	9	0	0	0	0
OTU_837	0	0	0	0	0	0	0	0	0	0	0	0	0	0	0	0	0	0	0	0	0	0	0	0	0	0	0	0	0	0	0	0	0	0	0	0	21	0	0	1	0	0	0	0	0	0	1	0	4
OTU_558	0	0	0	0	0	0	0	0	0	0	0	0	0	0	0	0	0	0	0	0	0	0	0	0	0	0	0	0	0	0	0	0	0	0	0	0	0	16	16	2	28	0	0	0	12	0	0	0	0
OTU_1156	0	0	0	0	0	0	0	0	0	0	0	0	0	0	0	0	0	0	0	0	0	0	0	0	0	0	0	0	0	0	0	0	0	0	0	0	4	0	0	0	0	0	0	0	0	0	0	0	1
OTU_985	0	0	0	0	0	0	0	0	0	0	0	0	0	0	0	0	0	0	0	0	0	0	0	0	0	0	0	0	0	0	0	0	0	0	0	0	0	4	9	9	1	0	0	0	1	0	0	0	0
OTU_453	0	0	0	0	0	0	0	0	0	0	0	0	0	0	0	0	0	0	1	0	0	0	1	0	0	0	0	0	0	0	0	0	0	0	0	0	0	4	2	0	4	0	0	4	11	0	0	0	0
OTU_706	0	0	0	0	0	0	0	0	0	0	0	0	0	0	0	0	0	0	0	18	40	62	11	11	2	0	0	1	0	5	0	0	0	0	0	0	0	0	0	0	0	60	21	0	0	0	0	0	0
OTU_12	0	0	0	0	0	0	0	0	1	0	0	0	0	1	0	1	3	2	5	1489	2957	4687	1127	1561	539	1	0	35	5	212	0	0	0	8	0	0	6	1	4	2	0	6578	1587	0	0	0	0	0	5
OTU_1257	0	0	0	0	0	0	48	0	0	0	0	0	0	0	0	0	0	0	0	23	47	47	25	26	5	0	0	0	0	1	0	0	0	0	0	0	0	0	0	0	0	56	13	0	0	0	0	0	0
OTU_196	0	0	0	0	0	0	0	0	0	0	0	0	0	0	0	0	0	0	0	0	0	0	107	0	0	0	0	0	0	0	0	0	0	0	0	0	0	0	0	0	0	0	0	25	0	0	0	0	0
OTU_102	0	0	0	0	0	0	0	0	0	0	0	0	0	0	0	0	0	0	0	0	0	0	0	0	0	0	0	0	0	0	0	0	0	0	294	1	0	0	0	0	0	0	0	0	0	0	0	0	0
OTU_1399	0	0	0	0	0	0	0	0	0	0	0	0	0	0	0	0	0	0	0	0	0	0	0	0	0	0	0	0	0	0	0	0	0	0	0	0	0	0	0	0	0	0	0	0	0	0	0	0	0
OTU_25	0	0	0	0	0	0	1	0	0	0	0	0	0	0	0	0	0	0	0	0	0	0	0	0	0	0	0	0	0	2	0	1	0	3	4717	1	0	0	0	0	0	0	0	0	0	0	0	0	0
OTU_30	0	0	0	0	0	0	0	0	0	0	0	0	0	0	0	0	0	0	0	0	0	0	0	0	0	0	0	0	0	2	3	1	0	1	2587	0	0	0	0	0	0	0	0	0	0	0	0	0	0
OTU_38	0	0	0	0	0	0	0	0	0	0	0	0	0	0	0	0	0	0	0	0	0	0	0	0	0	0	0	0	0	1	0	2	0	0	2058	2	0	0	0	0	0	0	0	0	0	0	0	0	0
OTU_253	0	0	0	0	0	0	0	0	0	0	0	0	0	0	0	0	0	0	0	0	0	0	0	0	0	0	0	0	0	0	0	0	0	0	0	0	88	5	7	3	2	0	0	0	3	0	0	0	14
OTU_91	0	0	0	0	0	0	0	0	0	0	0	0	0	0	0	0	0	0	0	0	0	0	0	0	0	0	0	0	0	0	0	0	0	0	0	0	389	81	49	25	50	0	0	18	2	0	0	0	65
OTU_1003	0	0	0	0	0	0	0	0	0	0	0	0	0	0	0	0	0	0	0	0	0	0	0	0	0	0	0	0	0	0	0	0	0	0	0	0	0	3	3	0	4	0	0	0	0	0	0	0	0
OTU_348	0	0	0	0	0	0	0	0	0	0	0	0	0	0	0	2	0	0	0	0	0	0	0	0	0	0	0	0	0	0	0	0	0	0	0	0	0	0	0	0	0	0	0	34	0	0	0	0	0
OTU_850	0	0	0	0	0	0	0	0	0	0	0	0	0	0	0	0	0	0	0	0	0	0	0	0	0	0	0	0	0	0	0	0	0	0	0	0	25	0	0	0	0	0	0	0	0	0	0	0	11
OTU_506	0	0	0	0	0	0	0	0	0	0	0	0	0	0	0	0	0	0	0	0	0	0	0	0	0	0	0	0	0	0	0	0	0	0	0	0	1	47	52	32	37	0	0	0	0	0	0	0	0
OTU_1044	0	0	0	0	0	0	0	0	0	0	0	0	0	0	0	0	0	0	0	0	0	0	0	0	0	0	0	0	0	0	0	0	0	0	0	0	1	35	26	32	26	0	0	0	7	0	0	0	1
OTU_195	0	0	0	0	0	0	0	0	0	0	0	0	0	0	0	0	0	0	0	0	0	0	0	0	0	0	0	0	0	0	0	0	0	0	0	0	82	3	1	2	2	0	0	3	0	0	0	0	41
OTU_1199	0	0	0	0	0	0	0	0	0	0	0	0	0	0	0	0	0	0	0	1	0	0	0	0	0	0	0	0	0	0	0	0	0	0	0	0	22	4	3	0	0	0	0	1	1	0	0	0	14
OTU_991	0	0	0	0	0	0	0	0	0	0	0	0	0	0	0	0	0	0	0	0	0	0	0	0	0	0	0	0	0	0	0	0	0	0	0	0	24	44	48	37	56	0	0	0	9	0	1	0	14
OTU_55	0	0	0	0	0	0	0	0	0	0	0	0	0	0	0	0	0	0	0	1	2	2	0	0	0	0	0	0	0	0	0	0	0	0	0	0	886	430	405	234	306	1	1	2	49	2	1	0	210
OTU_674	0	0	0	0	0	0	0	0	0	0	0	0	0	0	0	0	0	0	0	0	0	0	0	0	0	0	0	0	0	0	0	0	0	0	0	0	20	1	1	0	1	0	0	0	0	0	0	0	1
OTU_61	0	0	0	0	0	0	0	0	0	0	0	0	0	0	0	0	2	0	0	2	5	4	0	0	0	0	0	0	0	0	0	0	0	1	0	0	1938	118	216	302	106	0	1	125	107	47	18	1	1195
OTU_1234	0	0	0	0	0	0	0	0	0	0	0	0	0	0	0	0	0	0	0	0	0	0	0	0	0	0	0	0	0	0	0	0	0	0	0	0	0	0	0	0	0	0	0	3	0	0	0	0	0
OTU_481	0	0	0	0	0	0	0	0	0	0	0	0	0	0	0	0	0	0	0	0	0	0	0	0	0	0	0	0	0	0	0	0	0	0	0	0	0	2	4	6	2	0	0	42	0	0	0	0	0
OTU_755	0	0	0	0	0	0	0	0	0	0	0	0	0	0	0	0	0	0	0	0	0	0	0	0	0	0	0	0	0	0	0	0	0	0	0	0	14	0	0	0	0	0	0	0	0	0	0	0	11
OTU_1210	0	0	0	0	0	0	0	0	0	0	0	0	0	0	0	0	0	0	0	0	0	0	0	0	0	0	0	0	0	0	0	0	0	0	0	0	4	0	0	0	0	0	0	0	0	1	0	0	2
OTU_1163	0	0	0	0	0	0	0	0	0	0	0	0	0	0	0	0	0	0	0	0	0	0	0	0	0	0	0	0	0	0	0	0	0	0	0	0	3	0	0	0	0	0	0	0	0	0	0	0	2
OTU_1178	0	0	0	0	0	0	0	0	0	0	0	0	0	0	0	0	0	0	0	0	0	0	0	0	0	0	0	0	0	0	0	0	0	0	0	0	3	0	0	0	0	0	0	0	0	0	0	0	4
OTU_367	0	0	0	0	0	0	0	0	0	0	0	0	0	0	0	0	0	0	0	0	0	0	0	0	0	0	0	0	0	0	0	0	0	0	0	0	48	0	0	0	2	0	0	0	0	1	0	0	22
OTU_1157	0	0	0	0	0	0	0	0	0	0	0	0	0	0	0	0	0	0	0	0	0	0	0	0	0	0	0	0	0	0	0	0	0	0	0	0	8	0	2	5	5	0	0	1	0	0	0	0	0
OTU_1034	0	0	0	0	0	0	0	0	0	0	0	0	0	0	0	0	0	0	0	0	0	0	0	0	0	0	0	0	0	0	0	0	0	0	0	0	0	2	3	2	6	0	0	3	0	0	0	0	0
OTU_1046	0	0	0	0	0	0	0	0	0	0	0	0	0	0	0	0	0	0	0	0	0	0	0	0	0	0	0	0	0	0	0	0	0	0	0	0	0	9	7	15	17	0	0	0	0	0	0	0	0
OTU_906	0	0	0	0	0	0	0	0	0	0	0	0	0	0	0	0	0	0	0	0	0	0	0	0	0	0	0	0	0	0	0	0	0	0	0	0	7	0	0	0	0	0	0	0	0	0	0	0	6
OTU_955	0	0	0	0	0	0	0	0	0	0	0	0	0	0	0	0	0	0	0	0	0	0	0	0	0	0	0	0	0	0	0	0	0	0	0	0	0	15	8	9	2	0	0	0	5	0	0	0	0
OTU_549	0	0	0	0	0	0	0	0	0	0	0	0	0	0	0	0	0	0	0	0	0	0	0	0	0	0	0	0	0	0	0	0	0	0	0	0	0	39	24	26	33	0	0	0	5	0	0	0	0
OTU_1232	0	0	0	1	0	0	0	0	0	0	0	0	0	0	1	0	0	0	0	0	0	0	0	0	0	0	0	0	0	0	0	0	0	0	0	0	0	1	0	0	0	0	0	11	0	0	0	0	0
OTU_412	0	0	0	0	0	0	0	0	0	1	0	0	0	130	0	0	0	0	0	1	0	0	0	0	0	0	0	0	0	0	0	0	0	1	0	0	0	0	0	0	0	0	0	0	0	0	0	0	0
OTU_344	0	0	0	0	0	0	0	290	0	0	0	0	0	0	0	2	0	0	0	2	0	0	0	0	0	0	0	0	0	0	1	1	0	0	0	0	0	0	0	0	0	0	0	0	0	0	0	0	0
OTU_1060	0	0	0	0	0	0	0	0	0	0	0	0	0	0	0	0	0	0	0	0	0	0	0	0	0	0	0	0	0	0	0	0	0	0	0	0	0	0	0	0	0	14	0	1	0	0	0	0	0
OTU_733	0	0	0	0	0	0	0	0	0	0	0	0	0	0	0	0	0	0	0	0	0	0	0	0	0	0	0	0	0	0	0	0	0	0	0	0	0	0	0	0	0	0	0	0	0	0	27	42	0
OTU_254	0	0	0	0	0	0	0	0	0	0	0	0	0	1	267	0	0	0	0	0	0	0	0	0	0	0	0	0	0	0	0	0	0	0	0	0	0	0	0	0	0	0	0	0	0	0	0	0	0
OTU_542	0	0	0	0	0	0	99	1	0	0	0	0	0	0	0	0	0	0	0	0	0	0	0	0	0	0	0	0	0	0	0	0	0	0	0	0	0	0	0	0	0	0	0	0	0	0	0	0	0
OTU_279	0	0	0	0	0	0	0	0	0	0	0	0	0	0	0	0	0	0	0	0	0	0	0	0	0	0	0	0	0	58	0	0	0	0	0	0	0	0	0	0	0	19	199	0	0	0	0	0	0
OTU_448	0	0	0	0	0	0	0	0	0	0	0	0	0	0	0	0	0	0	0	0	0	0	0	0	0	0	0	0	0	0	0	0	0	0	0	0	0	0	0	0	0	0	0	0	0	0	0	0	0
OTU_104	0	0	0	0	0	0	0	0	0	0	171	0	0	1	0	0	0	2	0	0	0	124	0	0	0	0	0	107	0	0	703	0	0	124	0	303	0	0	0	0	0	22	0	2	0	0	0	0	2
OTU_495	0	0	0	0	0	0	0	0	0	0	64	122	0	0	0	0	0	0	0	0	0	0	0	0	0	0	0	0	0	0	0	0	0	0	0	0	0	0	0	0	0	0	0	0	56	0	1	0	0
OTU_84	0	0	0	0	0	0	0	0	0	0	0	0	0	0	0	0	0	0	0	0	0	0	0	1	0	114	1186	289	0	56	0	0	0	0	0	0	0	0	0	0	0	0	0	0	0	0	0	0	0
OTU_16	2258	0	0	0	0	1	0	0	86	0	0	0	0	3	0	0	0	276	670	103	201	434	0	538	131	69	935	53	0	833	1915	1388	1139	359	23	1	1	0	0	0	0	218	125	0	34	2886	697	6	2
OTU_747	0	0	0	0	0	0	0	0	0	1	79	0	0	0	0	0	0	0	0	0	0	0	0	0	0	0	0	0	0	0	0	0	0	0	0	0	0	0	0	0	0	0	0	0	0	1	0	0	0
OTU_40	0	0	0	0	2	0	0	0	0	0	0	0	0	0	0	0	0	1	2	0	0	113	0	0	0	0	0	0	0	1	2661	1	1	1	3	0	0	0	1	0	0	0	378	0	0	0	0	0	0
OTU_1133	0	0	0	0	0	0	0	0	0	0	0	0	0	0	0	0	0	0	0	0	0	1	0	0	0	0	0	0	0	0	0	0	0	0	0	0	5	0	0	0	0	0	0	0	0	0	0	0	8
OTU_756	0	0	0	0	0	0	0	0	0	0	0	0	0	0	0	0	0	0	0	0	0	0	0	0	0	0	0	0	0	0	0	0	0	0	0	0	24	1	2	0	1	0	0	0	0	1	0	0	5
OTU_680	0	0	0	0	0	0	0	0	0	0	0	0	0	0	0	1	0	0	0	0	0	0	0	0	0	0	0	0	0	0	0	0	0	0	0	0	36	0	0	0	0	0	0	1	0	0	0	0	28
OTU_1194	0	0	0	0	0	0	0	0	0	0	0	0	0	0	0	0	0	0	0	0	0	0	0	0	0	0	0	0	0	0	0	0	0	0	0	0	1	0	0	0	0	0	0	2	0	0	0	0	4
OTU_444	0	0	0	0	0	0	0	0	0	0	0	0	0	0	0	0	0	0	0	0	0	0	0	0	0	0	0	0	0	0	0	0	0	0	0	0	46	3	5	2	3	0	0	0	2	0	0	0	33
OTU_1011	0	0	0	0	0	0	0	0	0	0	0	0	0	0	0	0	0	0	0	0	0	0	0	0	0	0	0	0	0	0	0	0	0	0	0	0	7	2	3	5	2	0	0	0	0	0	0	0	3
OTU_88	0	0	0	0	0	0	0	0	0	0	0	0	0	0	0	0	0	0	0	0	0	0	0	0	0	0	0	0	0	0	0	1	0	1	757	0	1	0	0	0	0	0	0	0	0	0	0	0	0
OTU_1187	0	0	0	0	0	0	0	0	0	0	0	0	0	0	0	0	0	0	0	0	0	0	0	0	0	0	0	0	0	0	0	0	0	0	0	0	8	1	0	1	1	0	0	0	0	0	0	0	4
OTU_87	0	0	0	0	0	0	0	0	0	0	0	0	0	0	0	0	0	0	0	0	0	0	0	0	0	0	0	0	0	0	0	0	0	0	0	0	0	0	0	0	0	0	0	0	0	0	0	0	0
OTU_317	0	0	0	0	0	0	0	0	0	0	0	0	0	0	0	0	0	0	0	0	0	0	0	0	0	0	0	0	0	0	0	0	0	0	0	0	18	9	9	8	14	0	0	62	0	0	0	0	6
OTU_411	0	0	0	0	0	0	0	0	0	0	1	0	1	119	0	0	0	0	0	0	0	0	0	0	0	0	0	0	0	0	0	0	0	0	0	0	0	0	0	0	0	0	0	0	0	0	0	0	0
OTU_645	0	0	0	0	0	0	0	0	0	0	0	0	0	0	0	0	0	0	0	0	0	0	0	0	0	0	0	0	0	0	0	0	0	0	0	0	3	18	27	41	16	0	0	9	1	0	0	0	2
OTU_1186	0	0	0	0	0	0	0	0	0	0	0	0	0	0	0	0	0	0	0	0	0	0	0	0	0	0	0	0	0	0	0	0	0	0	0	0	3	5	3	0	0	0	0	0	0	0	0	0	1
OTU_1139	0	0	0	0	0	0	0	0	0	0	0	0	0	0	0	0	0	0	0	0	0	0	0	0	0	0	0	0	0	0	0	0	0	0	0	0	8	0	1	0	0	0	0	3	0	0	0	0	8
OTU_867	0	0	0	0	0	0	0	0	0	0	0	0	0	0	0	0	0	0	0	0	0	0	0	0	0	0	0	0	0	0	0	0	0	0	0	0	8	0	0	0	0	0	0	0	0	0	0	0	3
OTU_1262	0	0	0	0	0	0	0	0	0	0	0	0	0	0	0	0	0	0	0	0	0	0	0	0	0	0	0	0	0	0	0	0	0	0	0	0	2	0	2	2	0	0	0	6	0	0	0	0	4
OTU_158	0	0	0	0	0	0	0	0	0	0	0	0	0	0	0	0	0	0	0	1	1	2	0	0	0	0	0	0	0	0	0	0	0	0	0	0	406	8	8	14	10	0	0	5	0	2	1	0	272
OTU_275	0	0	0	0	0	0	0	0	0	0	0	0	0	0	0	0	0	0	0	2	1	0	0	0	0	0	0	0	0	0	0	0	0	0	0	0	241	35	30	40	64	0	0	147	2	0	1	2	109
OTU_639	0	0	0	0	0	0	0	0	0	0	0	0	0	0	0	0	0	0	0	0	0	0	0	0	0	0	0	0	0	0	0	0	0	0	0	0	8	21	21	24	13	0	0	1	0	0	0	0	10
OTU_81	0	0	0	0	0	0	0	0	0	0	0	0	0	0	0	0	1	0	0	0	0	0	0	0	0	0	0	0	0	0	0	0	0	0	0	0	0	0	0	0	0	0	0	0	0	0	0	0	0
OTU_699	0	0	0	0	0	0	0	0	0	0	0	0	0	0	0	0	0	0	0	0	0	0	0	0	0	0	0	0	0	0	0	0	0	0	0	0	15	19	18	17	10	0	0	23	0	0	0	0	5
OTU_1410	0	0	0	0	0	0	0	0	0	0	0	0	0	0	0	0	0	0	0	0	0	0	0	0	0	0	0	0	0	0	0	0	0	0	0	0	0	1	0	3	0	0	0	0	0	0	0	0	3
OTU_738	0	0	0	0	0	0	0	0	0	0	0	0	0	0	0	0	0	0	0	0	0	0	0	0	0	0	0	0	0	0	0	0	0	0	0	0	26	0	0	0	0	0	0	0	0	0	0	0	36
OTU_180	0	0	0	0	0	0	0	0	0	0	0	0	0	0	0	0	0	0	0	0	0	0	0	0	0	0	0	31	0	0	1	0	0	226	0	0	0	0	0	0	0	0	0	1	0	0	0	0	1
OTU_233	0	0	29	62	0	0	0	139	0	0	0	0	177	120	0	0	0	0	0	0	0	0	0	0	0	0	0	0	0	0	0	0	0	0	0	0	0	0	0	0	0	0	0	0	0	0	0	0	0
OTU_176	0	0	0	0	0	0	0	0	0	0	0	0	0	0	0	0	0	0	0	0	0	0	0	0	0	0	0	0	0	1	0	0	0	0	11	0	0	0	0	0	0	0	0	0	0	0	0	0	0
OTU_47	0	0	0	0	0	315	0	0	0	0	0	0	0	0	0	1	1	0	350	0	0	701	1	1	1	1330	1244	1259	0	0	0	0	0	0	0	0	1	1	0	0	0	0	0	1	0	3	2	0	0
OTU_93	0	0	0	0	0	0	0	0	0	0	0	0	0	0	0	0	0	0	0	0	0	0	0	0	0	0	0	0	0	0	0	0	0	0	0	0	0	0	0	0	0	0	0	0	0	0	0	0	0
OTU_161	0	0	0	0	0	0	0	0	0	0	0	0	0	0	0	1	0	0	0	0	0	0	0	0	0	0	0	0	0	0	0	0	0	1	609	1	0	0	0	0	0	0	0	0	0	0	0	0	0
OTU_255	0	0	0	0	0	0	0	0	0	0	0	0	0	0	0	1	0	0	0	0	0	0	0	0	0	0	0	0	0	0	0	0	0	0	0	0	0	0	0	0	0	0	0	122	0	0	0	0	0
OTU_97	0	0	0	0	0	0	0	0	0	0	0	0	0	0	0	0	0	0	0	0	0	0	0	0	0	0	0	0	0	0	0	2	1	1	1832	0	3	0	1	1	0	0	0	0	0	0	0	0	0
OTU_34	0	0	0	0	0	0	0	0	0	0	0	0	0	0	0	0	0	0	0	0	0	0	0	0	0	0	0	0	0	4	1	1	3	0	5011	1	0	0	0	0	0	1	0	0	0	0	0	0	0
OTU_64	0	0	1	0	0	0	0	0	0	0	0	0	0	0	0	0	0	0	0	0	0	0	0	0	0	0	0	0	0	0	0	0	0	0	0	0	0	0	0	0	0	0	0	0	0	0	0	0	0
OTU_42	0	0	0	0	0	0	0	0	0	0	0	0	0	0	0	0	0	0	0	0	1	0	0	0	0	0	0	0	0	44	0	0	1	0	1857	2	0	0	0	0	0	0	0	0	0	0	0	0	0
OTU_23	0	0	0	0	0	0	0	0	0	0	0	0	0	0	0	0	1	0	0	0	0	0	0	0	0	0	0	0	0	1	0	0	0	0	0	0	0	0	2	0	0	0	0	0	0	0	0	0	0
OTU_119	0	0	0	0	0	0	49	0	0	0	0	1	0	0	0	0	0	0	0	0	0	0	0	0	0	0	0	0	0	0	0	0	0	0	0	0	0	0	0	0	0	0	0	0	0	0	0	0	0
OTU_271	0	0	10	0	0	0	0	0	0	0	0	122	91	0	0	0	78	0	0	66	0	203	0	0	0	0	0	0	0	0	0	0	0	0	0	1	0	0	0	0	0	0	0	0	1	0	0	0	0
OTU_129	0	0	1	38	0	0	0	0	0	0	0	0	112	0	0	19	0	0	0	0	0	0	0	0	0	0	0	47	0	0	0	414	0	0	8	1	0	1	0	8	0	17	0	0	0	0	9	16	2
OTU_760	0	0	0	0	0	0	0	0	0	0	0	0	0	0	0	7	0	0	0	0	0	0	0	0	0	0	0	9	0	27	0	0	0	0	0	0	0	0	0	3	0	0	0	0	0	0	2	3	0
OTU_416	0	0	19	5	0	0	31	0	0	1	0	0	0	9	11	0	0	0	1	0	6	18	0	0	0	0	0	0	6	13	0	0	0	0	1	0	0	0	0	0	1	12	14	0	0	0	10	10	0
OTU_66	0	0	0	0	0	0	0	193	0	0	0	0	117	1	0	0	0	0	0	0	0	0	0	0	0	0	0	0	5	763	0	0	2	0	3	0	0	0	0	0	0	0	0	0	0	0	0	0	0
OTU_202	0	0	3	0	0	0	0	0	1	0	0	0	1	113	56	0	0	0	0	0	119	144	4	0	17	0	0	0	0	11	0	0	0	0	2	0	1	0	0	1	0	79	84	0	0	0	32	58	1
OTU_421	0	0	10	14	0	0	0	0	0	1	0	0	0	2	2	0	0	0	0	0	1	0	1	0	0	0	0	0	1	1	0	0	0	1	218	0	2	0	0	0	0	0	0	0	0	0	0	0	1
OTU_1069	0	0	0	0	0	0	0	0	1	0	0	1	0	0	0	1	0	0	0	0	0	0	0	0	0	0	0	0	0	0	0	0	0	0	0	0	0	0	2	0	0	0	0	7	0	0	0	0	0
OTU_825	0	0	0	0	0	0	0	0	0	0	0	0	0	0	0	0	0	0	0	0	0	0	0	0	0	0	0	0	0	0	0	0	0	0	0	0	17	10	19	14	10	0	0	12	3	0	0	0	12
OTU_132	0	0	0	0	0	0	0	0	0	0	0	0	0	0	0	0	0	0	0	0	0	0	0	0	0	0	0	0	0	0	0	0	0	0	0	0	16	8	17	10	15	0	0	1	4	0	0	0	9
OTU_9	0	0	0	1	0	0	0	0	0	0	0	0	1	0	0	4	0	0	0	1	1	1	0	0	0	0	0	0	0	0	0	0	0	0	0	0	870	1043	1062	666	879	1	0	1032	258	3	2	2	628
OTU_1071	0	0	0	0	0	0	1	1	0	0	0	0	0	1	0	49	4	0	0	10	14	13	1	0	0	0	1	0	0	1	0	0	0	1	0	1	7050	10167	9379	6880	7629	15	6	21608	1581	19	17	7	4401
OTU_1023	0	0	0	0	0	0	0	0	0	0	0	0	0	0	0	0	0	0	0	0	0	0	0	0	0	0	0	0	0	0	0	0	0	0	0	0	2	4	4	6	5	0	0	1	0	0	0	0	1
OTU_1077	0	0	0	0	0	0	0	0	0	0	0	0	0	0	0	1	0	0	0	0	0	0	0	0	0	0	0	0	0	0	0	0	0	0	0	0	96	60	79	59	68	0	0	80	1	0	0	0	50
OTU_886	0	0	0	0	0	0	0	0	0	0	0	0	0	0	0	0	0	0	0	0	1	0	0	0	0	0	0	0	0	0	0	0	0	0	0	0	67	27	41	19	16	0	0	14	0	0	0	0	42
OTU_923	0	0	0	0	0	0	0	0	0	0	0	0	0	0	0	0	0	0	0	0	0	0	0	0	0	0	0	0	0	0	0	0	0	0	0	0	2	3	4	5	4	0	0	5	0	0	0	0	1
OTU_1078	0	0	0	0	0	0	0	0	0	0	0	0	0	0	0	0	0	0	0	0	0	0	0	0	0	0	0	0	0	0	0	0	0	0	0	0	0	2	3	1	3	0	0	21	0	0	0	0	1
OTU_977	0	0	0	0	0	0	0	0	0	0	0	0	0	0	0	0	0	0	0	0	0	0	0	0	0	0	0	0	0	0	0	0	0	0	0	0	1	52	62	32	40	0	0	28	7	0	0	0	2
OTU_1193	0	0	0	0	0	0	0	0	0	0	0	0	0	0	0	0	0	0	0	0	0	0	0	0	0	0	0	0	0	0	0	0	0	0	0	0	33	17	13	17	17	0	0	40	0	0	0	0	21
OTU_951	0	0	0	0	0	0	0	0	0	0	0	0	0	0	0	0	0	0	0	0	0	0	0	0	0	0	0	0	0	0	0	0	0	0	0	0	27	87	100	64	86	0	1	20	4	0	0	0	20
OTU_1169	0	0	0	0	0	0	0	0	0	0	0	0	0	0	0	0	0	0	0	0	0	0	0	0	0	0	0	0	0	0	0	0	0	0	0	0	106	32	44	30	34	0	0	122	40	0	1	0	75
OTU_1088	0	0	0	0	0	0	0	0	0	0	0	0	0	0	0	0	0	0	0	0	0	0	0	0	0	0	0	0	0	0	0	0	0	0	0	0	1	1	2	1	3	0	0	10	0	0	0	0	1
OTU_1026	0	0	0	0	0	0	0	0	0	0	0	0	0	0	0	0	1	0	0	0	0	0	0	0	0	0	0	0	0	0	0	1	0	0	0	0	43	64	75	45	44	0	0	83	4	0	0	0	39
OTU_1191	0	0	0	0	0	0	0	0	0	0	0	0	0	0	0	1	0	0	0	4	4	8	0	0	0	0	0	1	0	0	0	0	0	0	0	0	2468	1346	1456	1092	1179	3	2	831	173	3	4	0	1480
OTU_888	0	0	0	0	0	0	0	0	0	0	0	0	0	0	0	1	0	0	0	0	2	2	0	0	0	0	0	0	0	0	0	0	0	0	0	0	386	176	129	121	81	1	0	303	58	0	0	0	185
OTU_746	0	0	0	0	0	0	0	0	0	0	0	1	0	0	0	8	2	0	0	9	7	13	0	0	0	0	0	0	0	0	0	0	0	0	0	1	6561	2413	2864	2323	2209	1	3	2572	333	10	8	4	3009
OTU_845	0	0	0	0	0	0	0	0	0	0	0	0	0	0	0	1	0	0	0	0	2	0	0	0	0	0	0	0	0	0	0	0	0	0	0	0	401	611	578	363	498	0	0	286	66	2	0	0	281
OTU_914	0	0	1	0	0	0	0	0	0	0	0	0	0	0	0	2	4	1	0	8	5	5	0	0	0	0	0	0	0	1	0	0	0	0	0	0	4620	8052	6516	5278	6671	4	4	745	2377	7	4	1	2936
OTU_41	0	0	0	0	0	0	0	0	1	0	0	0	0	0	0	3	1	0	0	3	2	6	0	0	0	0	0	0	0	0	0	0	0	0	0	0	2095	899	819	843	818	0	0	572	222	7	2	0	1204
OTU_173	0	0	0	0	0	0	0	0	0	0	0	0	0	0	0	0	0	0	0	0	0	0	0	0	0	0	0	0	0	0	0	0	0	0	0	0	58	45	37	30	43	0	0	17	7	0	0	0	29
OTU_28	0	0	0	0	0	0	0	0	0	0	0	0	0	0	0	1	3	0	0	5	9	10	0	1	0	0	0	0	0	0	0	0	0	1	0	0	3811	2697	2267	1899	2174	5	2	628	1310	17	5	2	2322
OTU_1192	0	0	0	0	0	0	0	0	0	0	0	0	0	0	0	0	0	0	0	0	0	0	0	0	0	0	0	0	0	0	0	0	0	0	0	0	29	1	3	0	4	0	0	0	1	0	0	0	15
OTU_834	0	0	0	0	0	0	0	0	0	0	0	0	0	0	0	0	0	0	0	0	0	0	0	0	0	0	0	0	0	0	0	0	0	0	0	0	11	0	0	1	0	0	0	0	0	0	0	0	0
OTU_323	0	0	0	0	0	0	0	0	0	0	0	0	0	0	0	0	0	0	0	0	0	0	0	0	0	0	0	0	0	1	0	0	0	0	0	0	145	10	15	13	11	0	0	16	2	1	0	0	95
OTU_896	0	0	0	0	0	0	0	0	0	0	0	0	0	0	0	0	0	0	0	0	0	0	0	0	0	0	0	0	0	0	0	0	0	0	0	0	20	0	3	0	2	0	0	0	0	0	0	0	6
OTU_248	0	0	0	0	0	0	0	0	0	0	0	0	0	0	0	1	0	0	0	0	0	0	0	0	0	0	0	0	0	0	0	0	0	0	0	0	34	46	32	20	27	0	0	277	3	1	0	0	36
OTU_1209	0	0	0	0	0	0	0	0	0	0	0	0	0	0	0	0	0	0	0	0	0	0	0	0	0	0	0	0	0	0	0	0	0	0	0	0	1	0	0	2	0	0	0	0	0	0	0	0	0
OTU_669	0	0	0	0	0	0	0	0	0	0	0	0	0	0	0	0	0	0	0	0	0	0	0	0	0	0	0	0	0	0	0	0	0	0	0	0	21	1	1	3	0	0	0	4	0	0	0	0	10
OTU_675	0	0	0	0	0	0	0	0	0	0	0	0	0	0	0	0	0	0	0	0	0	0	0	0	0	0	0	0	0	0	0	0	0	0	0	0	20	0	1	1	3	0	0	0	0	0	0	0	11
OTU_1197	0	0	0	0	0	0	0	0	0	0	0	0	0	0	0	0	0	0	0	0	0	0	0	0	0	0	0	0	0	0	0	0	0	0	0	0	9	2	2	3	5	0	0	1	0	0	0	0	6
OTU_726	0	0	0	0	0	0	0	0	0	0	0	0	0	0	0	0	0	0	0	0	0	0	0	0	0	0	0	0	0	0	0	0	0	1	38	0	0	0	0	0	0	0	0	0	0	0	0	0	0
OTU_1189	0	0	0	0	0	0	0	0	0	0	0	0	0	0	0	0	0	0	0	0	0	0	0	0	0	0	0	0	0	0	0	0	0	0	0	0	3	1	1	6	1	0	0	7	0	0	0	0	1
OTU_257	0	0	0	0	0	0	0	0	0	0	0	0	0	0	0	0	0	0	0	0	0	0	0	0	0	0	0	0	0	0	0	0	0	0	0	0	32	2	0	1	3	0	0	8	0	1	0	0	12
OTU_744	0	0	0	0	0	0	0	0	0	0	0	0	0	0	0	1	0	0	0	0	0	0	0	0	0	0	0	0	0	0	0	0	0	0	0	0	30	1	2	0	2	0	0	16	0	0	0	0	12
OTU_272	0	0	0	0	0	0	0	0	0	0	0	0	0	0	0	1	0	0	0	0	0	0	0	0	0	0	0	0	0	0	0	0	0	0	0	0	27	8	28	16	23	0	0	59	1	0	0	0	29
OTU_282	0	0	0	0	0	0	0	0	0	0	0	0	1	121	0	0	0	0	0	0	0	0	0	0	0	0	0	0	0	0	0	0	0	0	0	0	0	0	0	0	0	0	0	0	0	0	0	0	0
OTU_897	0	0	0	0	0	0	0	0	0	0	0	0	0	0	0	0	0	0	0	0	0	0	0	0	0	0	0	0	0	0	0	0	0	0	0	0	11	0	1	1	1	0	0	0	0	0	0	0	2
OTU_868	0	0	0	0	0	0	0	0	0	0	0	0	0	0	0	0	0	0	0	0	0	0	0	0	0	0	0	0	0	0	0	0	0	0	0	0	23	1	5	5	1	0	0	1	0	0	0	0	9
OTU_1175	0	0	0	0	0	0	0	0	0	0	0	0	0	0	0	0	0	0	0	0	0	0	0	0	0	0	0	0	0	0	0	0	0	0	0	0	12	0	0	1	2	0	0	0	0	0	0	0	7
OTU_492	0	0	0	0	0	0	0	0	0	0	0	0	0	0	0	0	0	0	0	0	0	0	0	0	0	0	0	0	0	0	0	0	0	0	0	0	0	21	30	31	25	0	0	0	0	0	0	0	1
OTU_249	0	0	0	0	0	0	0	0	0	0	0	0	0	0	0	0	0	0	0	0	0	0	0	0	0	0	0	0	0	0	0	0	0	0	0	0	119	10	14	7	10	0	0	33	1	0	0	0	69
OTU_604	0	0	0	0	0	0	0	0	0	0	0	0	0	0	0	0	0	0	0	0	0	0	0	0	0	0	0	0	0	0	0	0	0	0	0	0	0	24	18	16	12	0	0	3	0	0	0	0	3
OTU_1260	0	0	0	0	0	0	0	0	0	0	0	0	0	0	0	0	0	0	0	0	0	0	0	0	0	0	0	0	0	0	0	0	0	0	0	0	1	0	0	0	0	0	0	2	0	0	0	0	0
OTU_857	0	0	0	0	0	0	0	0	0	0	0	0	0	0	0	0	0	0	0	0	0	0	0	0	0	0	0	0	0	0	0	0	0	0	0	0	5	0	0	0	0	0	0	3	0	0	0	0	0
OTU_987	0	0	0	0	0	0	0	0	0	0	0	0	0	0	0	0	0	0	0	0	0	0	0	0	0	0	0	0	0	0	0	0	0	0	0	0	0	1	4	0	3	0	0	9	0	0	0	0	1
OTU_1016	0	0	0	0	0	0	0	0	0	0	0	0	0	0	0	0	0	0	0	0	0	0	0	0	0	0	0	0	0	0	0	0	0	0	0	0	1	2	1	10	3	0	0	3	0	1	0	0	4
OTU_973	0	0	0	0	0	0	0	0	0	0	0	0	0	0	0	0	0	0	0	0	0	0	0	0	0	0	0	0	0	0	0	0	0	0	0	0	0	15	19	25	13	0	0	0	2	0	0	0	4
OTU_889	0	0	0	0	0	0	0	0	0	0	0	0	0	0	0	0	0	0	0	0	0	0	0	0	0	0	0	0	0	0	0	0	0	0	0	0	8	0	1	0	0	0	0	1	0	0	0	0	2
OTU_933	0	0	0	0	0	0	0	0	0	0	0	0	0	0	0	0	0	0	0	0	0	0	0	0	0	0	0	0	0	0	0	0	0	0	0	0	3	8	7	11	11	0	0	0	1	0	0	0	1
OTU_1142	0	0	0	0	0	0	0	0	0	0	0	0	0	0	0	0	0	0	0	0	0	0	0	0	0	0	0	0	0	0	0	0	0	0	0	0	5	0	1	0	0	0	0	0	0	0	0	0	10
OTU_948	0	0	0	0	0	0	0	0	0	0	0	0	0	0	0	0	0	0	0	0	0	0	0	0	0	0	0	0	0	0	0	0	0	0	0	0	6	6	4	6	10	0	0	0	2	0	0	0	6
OTU_352	0	0	0	0	0	0	0	0	0	0	0	0	0	0	0	0	0	0	0	0	0	0	0	0	0	0	0	0	0	0	0	0	0	0	0	0	0	0	0	0	0	0	0	111	0	0	0	0	1
OTU_311	0	0	0	0	0	0	0	0	0	0	0	0	0	0	0	0	0	0	0	1	0	1	0	0	0	0	0	0	0	0	0	0	0	0	0	0	124	1	0	5	0	0	0	0	1	1	0	1	86
OTU_326	0	0	0	0	0	0	0	0	0	0	0	0	0	0	0	0	0	0	1	1	1	1	0	0	0	0	0	0	0	0	0	0	0	0	0	0	74	22	28	42	41	0	0	132	9	0	0	0	63
OTU_1029	0	0	0	0	0	0	0	0	0	0	0	0	0	0	0	0	0	0	0	0	0	0	0	0	0	0	0	0	0	0	0	0	0	0	0	0	0	6	11	8	4	0	0	33	0	0	0	0	1
OTU_476	0	0	0	0	0	0	0	0	0	0	0	0	0	0	0	0	0	0	0	0	0	0	0	0	0	0	0	0	0	0	0	0	0	0	0	0	27	17	9	8	10	0	0	2	2	1	0	0	16
OTU_455	0	0	0	0	0	0	0	0	0	0	0	0	0	0	0	0	0	0	0	0	0	0	0	0	0	0	0	0	0	0	0	0	0	0	0	0	31	1	0	0	1	0	0	0	0	0	0	0	13
OTU_693	0	0	1	0	0	0	0	0	0	0	0	0	0	0	0	0	0	0	0	0	1	1	0	0	1	0	0	0	1	0	0	0	0	0	0	0	68	30	24	49	20	0	0	9	4	0	0	0	11
OTU_853	0	0	0	0	0	0	0	0	0	0	0	0	0	0	0	0	0	0	0	0	0	0	0	0	0	0	0	0	0	0	0	0	0	0	0	0	22	10	8	7	10	0	0	1	0	0	0	0	5
OTU_1064	0	0	0	0	0	0	0	0	0	0	0	0	0	0	0	0	0	0	0	0	0	0	0	0	0	0	0	0	0	0	0	0	0	0	0	0	13	3	1	0	1	0	0	8	1	0	0	0	4
OTU_210	0	0	0	0	0	0	0	0	0	0	0	0	0	0	0	1	0	0	0	0	0	1	0	0	0	0	0	0	0	0	0	0	0	0	0	0	108	12	27	31	12	0	0	85	2	0	0	0	75
OTU_1182	0	0	0	0	0	0	0	0	0	0	0	0	0	0	0	0	0	0	0	0	0	0	0	0	0	0	0	0	0	0	0	0	0	0	0	0	13	6	7	3	5	0	0	16	3	0	0	0	11
OTU_956	0	0	0	0	0	0	0	0	0	0	0	0	0	0	0	0	0	0	0	0	1	0	0	0	0	0	0	0	0	0	0	0	0	0	0	0	8	9	11	21	11	0	0	25	0	0	0	0	13
OTU_757	0	0	0	0	0	0	0	0	0	0	0	0	0	0	0	0	0	0	0	0	0	0	0	0	0	0	0	0	0	0	0	0	0	0	0	0	2	0	0	0	1	0	0	10	0	0	0	0	12
OTU_866	0	0	0	0	0	0	0	0	0	0	0	0	0	0	0	0	0	0	0	0	0	0	0	0	0	0	0	0	0	0	0	0	0	0	0	0	29	3	2	1	1	0	0	12	0	0	0	0	8
OTU_250	0	0	0	0	0	0	0	0	0	0	0	0	0	0	0	0	0	0	0	0	0	0	0	0	0	0	0	0	0	0	0	0	0	0	0	0	20	117	174	90	134	0	0	38	3	0	0	0	24
OTU_1036	0	0	0	0	0	0	0	0	0	0	0	0	0	0	0	0	0	0	0	0	0	0	0	0	0	0	0	0	0	0	0	0	0	0	0	0	4	27	23	11	26	0	0	5	0	0	0	0	1
OTU_390	0	0	0	0	0	0	0	0	0	0	0	0	0	0	0	0	0	0	0	0	0	0	0	0	0	0	0	0	0	0	0	0	0	0	0	0	16	77	83	65	50	0	0	9	2	0	0	0	11
OTU_844	0	0	0	0	0	0	0	0	0	0	0	0	0	0	0	0	0	0	0	0	0	0	0	0	0	0	0	0	0	0	0	0	0	0	0	0	23	4	13	7	15	0	0	28	2	0	0	0	7
OTU_609	0	0	0	0	0	0	0	0	0	0	0	0	0	0	0	0	0	0	0	0	0	0	0	0	0	0	0	0	0	0	0	0	0	0	0	0	27	29	41	36	45	1	0	11	8	0	0	0	13
OTU_572	0	0	0	0	0	0	0	0	0	0	0	0	0	0	0	0	0	0	0	0	0	0	0	0	0	0	0	0	0	0	0	0	0	0	0	0	4	17	24	29	37	0	0	19	0	0	0	0	5
OTU_1202	0	0	0	0	0	0	0	0	0	0	0	0	0	0	0	0	0	0	0	0	0	0	0	0	0	0	0	0	0	0	0	0	0	0	0	0	3	1	0	5	3	0	0	0	0	0	0	0	9
OTU_685	0	0	0	0	0	0	0	0	0	0	0	0	0	0	0	0	0	0	0	0	0	0	0	0	0	0	0	0	0	0	0	0	0	0	0	0	22	2	0	0	0	0	0	0	0	0	0	0	26
OTU_316	0	0	0	0	0	0	0	0	0	0	0	0	0	0	0	0	0	0	0	0	0	0	0	0	0	0	0	0	0	0	0	0	0	0	0	0	4	23	35	53	41	0	0	0	0	0	0	0	11
OTU_691	0	0	0	0	0	0	0	0	0	0	0	0	0	0	0	0	0	0	0	0	0	0	0	0	0	0	0	0	0	0	0	0	0	0	0	0	72	2	5	5	5	0	0	3	0	0	0	0	30
OTU_1020	0	0	0	0	0	0	0	0	0	0	0	0	0	0	0	0	0	0	0	0	0	0	0	0	0	0	0	0	0	0	0	0	0	0	0	0	0	5	3	16	6	0	0	0	0	0	0	0	0
OTU_353	0	0	0	0	0	0	0	0	0	0	0	0	0	0	0	0	0	0	0	0	0	0	0	0	0	0	0	0	0	0	0	0	0	0	0	0	0	61	59	38	49	0	0	2	5	0	0	0	1
OTU_530	0	0	0	0	0	0	0	0	0	0	0	0	0	0	0	0	0	0	0	0	0	0	0	0	0	0	0	0	0	0	0	0	0	0	0	0	0	45	38	37	42	0	0	1	3	0	0	0	0
OTU_313	0	0	0	0	0	0	0	0	0	0	0	0	0	0	0	0	0	0	0	0	0	0	0	0	0	0	0	0	0	0	0	0	0	0	0	0	3	25	29	31	23	1	0	7	8	0	0	0	2
OTU_1154	0	0	0	0	0	0	0	0	0	0	0	0	0	0	0	0	0	0	0	0	0	0	0	0	0	0	0	0	0	0	0	0	0	0	0	0	2	0	0	0	0	0	0	0	0	0	0	0	1
OTU_562	0	0	0	0	0	0	0	0	0	0	0	0	0	0	0	0	0	0	0	0	0	0	0	0	0	0	0	0	0	0	0	0	0	0	0	0	0	13	21	23	19	0	0	0	4	0	0	0	0
OTU_337	0	0	0	0	0	0	0	0	0	0	0	0	0	0	0	0	0	0	0	0	0	0	0	0	0	0	0	0	0	0	0	0	0	0	0	0	70	103	93	65	106	0	0	33	37	1	1	0	40
OTU_924	0	0	0	0	0	0	0	0	0	0	0	0	0	0	0	0	0	0	0	0	0	0	0	0	0	0	0	0	0	0	0	0	1	0	0	0	0	24	38	17	33	0	0	0	15	0	0	1	2
OTU_1050	0	0	0	0	0	0	0	0	0	0	0	0	0	0	0	0	0	0	0	0	0	0	0	0	0	0	0	0	0	0	0	0	0	0	0	0	0	9	6	6	10	0	0	0	3	0	0	0	0
OTU_988	0	0	0	0	0	0	0	0	0	0	0	0	0	0	0	0	0	0	0	0	0	0	0	0	0	0	0	0	0	0	0	0	0	0	0	0	0	11	10	4	6	0	0	0	2	0	0	0	0
OTU_1155	0	0	0	0	0	0	0	0	0	0	0	0	0	0	0	0	0	0	0	0	0	0	0	0	0	0	0	0	0	0	0	0	0	0	0	0	6	1	4	0	0	0	0	1	0	0	0	0	5
OTU_1229	0	0	0	0	0	0	0	0	0	0	0	0	0	0	0	0	0	0	0	0	0	0	0	0	0	0	0	0	0	0	0	0	0	0	0	0	0	0	0	0	0	0	0	11	0	0	0	0	0
OTU_904	0	0	0	0	0	0	0	0	0	0	0	0	0	0	0	0	0	0	0	0	0	0	0	0	0	0	0	0	0	0	0	0	0	0	0	0	2	0	0	0	0	0	0	0	0	0	0	0	0
OTU_1024	0	0	0	0	0	0	0	0	0	0	0	0	0	0	0	0	0	0	0	0	0	0	0	0	0	0	0	0	0	0	0	0	0	0	0	0	1	10	19	21	10	0	0	0	0	0	0	0	3
OTU_873	0	0	0	0	0	0	0	0	0	0	0	0	0	0	0	0	0	0	0	0	0	0	0	0	0	0	0	0	0	0	0	0	0	0	0	0	52	0	3	0	0	0	0	2	0	0	0	0	23
OTU_895	0	0	0	0	0	0	0	0	0	0	0	0	0	0	0	0	0	0	0	0	0	0	0	0	0	0	0	0	0	0	0	0	0	0	0	0	29	3	2	2	1	0	0	3	0	0	0	0	6
OTU_1001	0	0	0	0	0	0	0	0	0	0	0	0	0	0	0	0	0	0	0	0	0	0	0	0	0	0	0	0	0	0	0	0	0	0	0	0	10	10	9	5	7	0	0	8	0	0	0	0	4
OTU_372	0	0	0	0	0	0	0	0	0	0	0	0	0	0	0	0	0	0	0	0	0	0	0	0	0	0	0	0	0	0	0	0	0	0	0	0	83	3	4	6	2	0	1	14	1	0	1	0	42
OTU_1164	0	0	0	0	0	0	0	0	0	0	0	0	0	0	0	0	0	0	0	0	1	0	0	0	0	0	0	0	0	0	0	0	0	0	0	0	11	0	1	2	0	0	0	0	1	0	0	0	6
OTU_48	0	0	0	0	0	0	0	0	0	0	0	0	0	0	0	0	7	0	0	0	0	1	0	0	0	0	0	0	0	0	0	1	0	0	0	0	103	274	416	464	429	1	1	3	2625	7	4	3	140
OTU_729	0	0	0	0	0	0	0	0	53	0	0	0	0	0	0	0	0	53	18	0	0	0	0	9	0	6	20	9	0	100	8	10	5	3	0	0	0	0	0	0	0	83	42	0	1	552	83	1	0
OTU_1463	1823	2	0	0	0	2	1	1	22297	2	0	12	2	3	0	3	3	5821	7460	48	1	0	2	877	6	1330	1995	1779	6	6351	6187	1768	2196	1558	27	182	4	5	1	2	0	5208	3084	2	4	11403	3921	50	1
OTU_14	0	0	11	8	8	4654	2881	12724	0	1	0	1	91	190	1	0	0	0	0	25	0	0	0	0	0	15	20	0	0	2	1	0	0	0	2	0	2	0	0	0	0	12	7	0	0	0	0	0	2
OTU_75	0	0	2	48	350	579	293	1179	0	0	0	0	0	0	0	0	0	0	0	0	0	0	0	0	0	0	0	0	0	0	0	0	0	0	0	0	0	0	0	0	0	0	1	0	0	2	1	0	0
OTU_345	0	0	0	0	0	14	4	59	0	0	0	0	0	0	0	0	0	0	0	0	0	0	0	0	0	0	0	0	0	0	0	111	0	0	0	0	0	0	0	0	0	8	0	0	0	0	0	0	0
OTU_4	1	0	0	0	0	0	0	0	22095	10	2	5	3	4	3	8	5	7737	8588	25	3	3	12	1436	6	2258	3027	2759	14	9752	4633	2956	2616	1754	59	119	13	4	5	6	2	7762	5076	6	8	13767	4631	88	8
OTU_1105	0	0	0	0	0	0	0	1	0	483	475	272	0	1	0	14	10	0	3	0	0	0	0	0	0	0	0	0	9	1	0	0	1	4	0	11	0	0	0	8	1	0	0	1	2050	1	1150	2277	0
OTU_1103	0	0	0	0	0	0	0	0	0	0	0	0	0	0	0	0	2	0	0	0	0	0	0	0	0	0	0	0	0	1	0	0	0	0	0	0	0	0	0	0	0	0	0	0	341	0	1	2	0
OTU_1110	0	0	0	0	0	0	0	0	0	17	8	7	0	0	0	0	2	0	1	0	0	0	0	0	0	0	0	0	0	0	0	0	0	0	0	0	0	0	0	0	0	0	0	0	236	3	68	15	0
OTU_1104	0	0	0	0	0	0	0	0	0	7	2	2	0	0	0	0	0	0	0	0	0	0	0	0	0	0	0	0	0	0	0	0	0	0	0	0	0	0	0	0	0	0	0	0	67	0	4	21	0
OTU_1116	1	0	0	0	1	49	1	0	3	4869	3045	4347	1	2	2	0	51	0	5	0	1	0	0	1	0	1	0	0	3	3	1	2	738	1	6	46	0	0	2	72	1	0	0	3	11125	1	3695	6053	4
OTU_5	1	0	1161	2073	717	177	18	282	15713	100	1	4	65	226	730	13	7	5412	6154	350	3	2	34	5193	34	11576	22483	11353	11	36182	1592	1321	2189	6403	261	542	16	9	20	11	10	19974	22236	3	1	2871	881	43	2
OTU_763	0	0	0	1	0	1	0	3	229	0	0	0	0	1	0	0	0	103	71	0	0	0	0	30	0	124	271	129	0	759	9	7	8	44	0	0	0	0	1	0	1	431	318	0	0	232	37	0	1
OTU_768	0	0	64	94	15	3	2	13	416	5	0	0	3	18	27	1	0	159	141	15	0	0	3	194	1	362	648	431	0	1776	83	58	100	321	14	29	1	0	0	2	3	792	790	1	0	100	30	0	0
OTU_1058	0	0	0	0	0	0	0	0	372	3	0	0	0	0	1	0	0	101	148	5	0	0	0	207	3	267	581	525	0	807	75	39	49	162	17	14	1	0	1	0	0	825	573	0	0	48	17	0	0
OTU_1460	0	0	15	22	10	1	0	1	58	1	0	0	0	1	2	0	0	30	20	3	0	0	1	75	0	102	209	103	0	538	9	7	15	89	0	4	0	0	0	0	0	335	363	0	0	56	9	0	0
OTU_761	0	0	0	1	1	0	0	0	22	0	0	0	0	0	0	0	0	10	5	0	0	0	0	3	0	21	38	16	0	94	0	0	0	3	0	0	0	0	0	0	0	64	29	0	0	16	0	0	0
OTU_1224	1	1	4521	8109	2289	623	85	923	243	31	1	0	243	910	1760	56	44	47	40	156	0	0	94	649	2	1311	490	1338	5	460	18	20	27	1331	41	9	1	2	1	0	2	521	493	1	0	78	21	2	4
OTU_474	0	0	0	1	1	0	0	1	0	16	0	66	0	0	0	0	1	1	0	0	1	0	0	1	0	0	0	1	0	0	0	0	0	0	0	0	0	0	0	0	0	25	0	0	4	0	1	5	0
OTU_1226	0	0	1	0	0	1055	555	1617	0	0	0	0	0	0	0	0	0	0	0	0	0	0	0	0	0	0	0	0	0	2	0	0	0	0	0	0	0	0	0	0	0	12	0	0	0	3	0	0	0
OTU_1236	5	7	34224	24982	62971	50315	36735	36777	1	26	0	351	24	289	50	4	5	6	7	1292	114	589	381	0	167	21	1	18	4	165	2	5	2	54	5	1	92	14	16	21	9	1235	540	42	5	21	31	24	37
OTU_1420	0	0	105	63	122	270	147	220	0	0	0	0	0	1	0	0	0	0	0	0	0	0	0	0	0	0	0	0	0	0	0	0	0	0	0	0	0	0	0	0	0	1	0	0	0	0	0	0	0
OTU_0	3	0	2724	2276	3152	482	388	498	0	5	1	16	8	66	0	1	0	1	0	200	14	90	63	1	27	3	1	2	1	44	2	0	0	1	0	0	1	2	1	3	2	277	127	5	0	12	4	2	6
OTU_340	0	0	2336	2015	1970	127	21	165	0	0	0	0	0	7	0	0	0	0	0	3	0	0	0	0	0	4	0	0	0	0	1	0	0	3	0	0	0	0	0	0	0	18	3	0	0	1	1	0	0
OTU_1256	0	0	2	2	10	103	86	57	0	0	0	0	0	0	0	0	0	0	0	0	0	0	0	0	0	0	0	0	0	0	0	0	0	0	0	0	0	0	0	0	0	0	0	0	0	0	0	0	0
OTU_1448	0	0	467	743	2330	824	290	169	0	0	0	26	11	99	7	0	0	0	0	52	5	18	22	0	6	0	0	0	0	2	0	0	0	2	0	0	1	1	0	0	0	18	18	0	0	3	1	2	2
OTU_1453	0	0	115	70	152	20	11	10	0	0	0	0	0	1	0	0	0	0	0	1	0	1	0	0	1	0	0	0	0	0	0	0	0	0	0	0	0	0	0	0	0	1	0	0	0	0	0	0	0
OTU_482	0	0	657	815	223	32	3	63	1	0	0	0	10	50	147	1	2	0	0	5	0	0	0	18	0	22	9	22	0	1	0	0	0	47	0	0	0	0	0	0	0	7	6	0	0	0	0	0	0
OTU_73	0	0	0	0	0	0	0	0	0	0	0	0	0	0	0	0	0	0	0	0	0	0	0	0	0	0	0	0	0	0	1	0	0	0	0	0	0	0	0	0	0	0	0	1	0	0	0	0	0
OTU_1218	3	3	39	135	84	0	0	16	2866	7	0	1	1	0	2	3	1	1348	485	32	0	2	1	14	5	661	1116	940	1	1108	61686	39731	38051	158	47	321	35	0	0	3	1	1007	539	1	5	3011	740	6	830
OTU_1461	0	0	0	0	0	2	0	9	5	0	0	0	0	0	0	2	2	10	1	2	0	1	2	1	0	0	7	6	2	3	120	102	78	0	1	0	1	0	0	0	0	4	2	1	0	208	22	0	6
OTU_1	0	2	17	33	35	13	14	58	498	0	3	1	0	0	0	0	2	232	73	1	0	1	1	1	0	106	197	154	4	203	6309	4311	4773	45	15	71	12	0	0	1	0	184	112	2	5	827	273	17	713
OTU_1451	0	0	6	13	27	27	17	15	1	3	0	6	2	21	3	0	2	0	1	150	83	106	61	25	56	5	6	0	0	53	83	3	13	60	14	78	0	0	0	0	0	55	50	0	0	0	5	4	1
OTU_774	0	0	0	1	0	0	0	1	2	0	0	0	0	0	0	0	0	1	0	1	0	0	0	46	0	0	4	1	0	46	12	14	6	25	0	6	0	0	0	0	0	45	63	0	0	32	21	1	0
OTU_961	3	1	8	18	48	432	967	834	893	771	258	755	462	600	661	1509	2835	104	206	51742	74193	57497	44631	28054	55581	51	72	69	488	8255	4376	2136	2828	16730	4397	39908	19	21	15	16	16	6763	14366	417	246	244	501	495	286
OTU_1114	0	0	0	0	0	0	0	0	0	1	1	1	4	8	4	1	2	0	0	0	0	0	0	0	0	0	0	0	0	0	0	0	0	4	0	1	1	1	0	0	1	3	5	0	71	9	16	38	3
OTU_1118	0	0	1	2	4	1	0	0	1	30	62	19	51	98	87	235	261	0	0	20	24	38	31	13	18	0	0	1	120	34	7	5	4	77	18	264	14	2	2	8	2	29	59	14	714	9	164	302	9
OTU_1131	3	6	1030	2731	5837	2175	886	596	76	5315	6274	5889	70191	77919	37066	42309	52607	23	52	587	841	515	3321	1437	708	7	7	50	9888	1154	315	52	23	2591	1032	21216	1736	517	595	554	569	1049	3133	1407	4606	1603	7186	9957	904
OTU_431	2	1	26	78	255	88	26	26	8	772	772	984	1002	1169	848	817	854	9	20	23	25	15	130	62	24	5	3	1	287	64	7	24	20	299	100	1186	32	7	7	10	17	76	157	27	183	37	147	250	15
OTU_565	0	0	0	0	1	0	0	0	0	19	21	15	0	0	0	0	0	0	0	0	0	0	0	0	0	0	0	0	0	0	1	0	0	10	1	13	0	0	0	0	0	0	2	0	12	1	12	25	0
OTU_1445	0	0	1	2	12	504	214	136	0	22	8	10	107	176	162	32	73	0	1	305	387	389	212	148	297	0	0	1	14	84	24	27	13	54	23	645	1	1	1	1	0	81	122	2	19	0	14	20	3
OTU_804	0	1	0	0	0	0	0	0	1	1055	1105	1198	1	0	0	37	37	1	0	0	0	1	0	2	0	0	0	0	14	1	7	2	0	359	139	1066	0	0	0	0	0	0	1	1	16	1	9	15	0
OTU_77	5	12	23	84	810	525	275	1218	57	16272	12350	19121	510	363	445	256	569	60	32	58	5	47	185	110	137	41	94	76	61	378	2570	2184	1668	5224	856	14139	246	38	58	72	70	341	229	539	6309	2807	9543	12769	397
OTU_2	0	1	108	258	727	234	71	33	2	44	39	48	602	908	696	321	306	1	2	7	11	7	19	7	6	2	0	0	64	22	4	3	0	14	4	98	26	7	5	10	14	18	41	21	71	29	33	36	4
OTU_1070	0	0	16	51	84	16	5	6	3	17	28	8	516	1013	669	428	463	0	0	19	5	0	32	142	9	3	2	5	505	113	2	5	2	130	10	157	24	5	4	5	8	88	168	18	130	69	153	260	7
OTU_821	0	0	0	0	2	2	3	0	0	0	0	1	36	131	82	3	0	0	0	27	36	53	17	8	11	0	0	0	0	1	0	0	0	0	0	0	0	0	0	0	0	4	2	2	1	0	0	0	1
OTU_451	0	0	1	0	0	1	0	0	0	39	24	30	1	8	7	124	140	1	0	1	2	10	7	1	0	0	0	0	47	0	0	0	0	1	7	1	2	0	0	1	2	1	1	6	2	2	8	13	3
OTU_957	0	0	0	0	0	0	0	2	0	1	0	0	0	1	5	0	8	0	1	121	100	88	33	34	39	0	0	0	0	7	0	0	0	7	4	1	0	0	0	0	0	8	12	0	0	0	0	0	2
OTU_1039	0	0	0	0	1	0	0	0	0	15	24	5	2	5	16	252	299	0	0	0	0	0	4	0	0	0	0	2	47	6	0	0	0	2	2	1	33	9	8	10	12	0	2	16	14	0	8	8	21
OTU_35	0	2	0	0	1	2	0	0	44	107	21	29	3	11	17	4	3	562	103	176	289	544	5	3	2	865	1965	1563	0	3049	755	2707	3082	2457	159	572	2	3	0	1	1	2104	1267	6	4	235	66	6	1
OTU_169	0	0	4	25	14	29	43	45	13	21	7	13	3	10	23	14	19	13	6	317	401	505	254	254	258	3	4	8	7	316	152	118	129	379	83	353	6	1	0	0	0	253	450	15	13	303	151	15	259
OTU_111	1	0	0	0	0	0	0	0	0	0	0	0	0	0	0	1	0	0	1	0	0	0	0	0	0	0	0	0	0	0	0	0	0	0	0	0	0	0	0	2	1	4	0	1	368	1	46	51	0
OTU_780	0	0	0	0	0	0	0	0	0	7	4	3	0	0	0	9	11	0	0	11	13	8	6	5	11	0	0	0	2	4	0	0	0	13	0	1	0	0	0	0	0	2	0	1	0	0	3	16	0
OTU_788	0	1	0	0	1	25	47	66	16	43	22	44	9	11	29	19	37	2	4	361	372	433	223	160	267	3	1	2	5	126	110	104	107	764	178	1217	1	1	0	0	1	93	182	10	53	18	20	32	6
OTU_891	0	0	0	0	0	14	31	25	13	4	0	2	12	26	28	14	16	9	9	237	266	436	159	65	101	3	0	3	1	69	2	0	0	27	12	7	2	0	0	0	0	76	101	8	0	0	0	0	2
OTU_1225	0	0	1	2	2	54	45	126	45	129	77	133	3	1	3	7	15	5	15	115	155	162	128	73	89	12	18	10	1	119	449	216	268	110	31	164	0	0	0	0	0	105	150	9	515	63	426	760	6
OTU_1119	0	0	2	16	8	38	30	82	193	7	1	4	1	1	1	13	6	135	37	739	20	13	692	15	18	61	86	73	1	251	3158	2145	2155	325	12	85	4	1	0	2	0	146	74	7	13	394	103	14	117
OTU_1017	0	0	0	0	0	0	0	0	0	0	0	0	0	0	0	0	0	0	0	0	0	0	0	0	0	0	0	0	0	0	0	0	0	0	0	0	5	7	17	15	25	0	0	18	0	0	0	0	3
OTU_209	0	0	0	0	1	0	0	0	0	0	0	0	0	0	0	1	0	0	0	0	1	2	0	0	1	0	0	0	0	0	0	0	0	0	0	0	329	60	87	70	57	0	0	144	2	0	0	0	217
OTU_43	0	0	0	0	0	0	0	0	0	1	0	0	0	0	0	0	0	0	0	0	0	0	0	0	0	0	0	0	0	0	1	0	0	0	0	0	0	0	0	0	0	0	0	0	0	0	0	0	0
OTU_965	0	0	0	0	0	0	0	0	0	0	0	0	0	0	0	0	0	0	0	0	0	0	0	0	0	0	0	0	0	0	0	0	0	0	0	0	1	8	5	8	9	0	0	4	0	0	0	0	1
OTU_1089	0	0	0	0	0	0	0	0	0	0	0	0	0	0	0	0	0	0	0	0	0	0	0	0	0	0	0	0	0	0	0	0	0	0	0	0	5	0	0	1	2	0	0	8	0	0	0	0	3
OTU_854	0	0	0	0	0	0	0	0	0	0	0	0	0	0	0	0	0	0	0	0	0	0	0	0	0	0	0	0	0	0	0	0	0	0	0	0	11	0	0	0	0	0	0	0	0	0	0	0	3
OTU_947	0	0	0	0	0	0	0	0	0	0	0	0	0	0	0	0	0	0	0	0	0	0	0	0	0	0	0	0	0	0	0	0	0	0	0	0	0	3	0	0	1	0	0	0	0	0	0	0	0
OTU_1179	0	0	0	0	0	0	0	0	0	0	0	0	0	0	0	0	0	0	0	0	0	0	0	0	0	0	0	0	0	0	0	0	0	0	0	0	7	0	0	0	0	0	0	0	0	0	1	0	1
OTU_835	0	0	0	0	0	0	0	0	0	0	0	0	0	0	0	0	0	0	0	0	0	0	0	0	0	0	0	0	0	0	0	0	0	0	0	0	18	0	0	0	0	0	0	0	0	0	0	0	7
OTU_596	0	0	0	0	0	0	0	0	0	0	0	0	0	0	0	0	0	0	0	0	0	0	0	0	0	0	0	0	0	0	0	0	0	0	0	0	0	31	21	23	25	0	0	0	1	0	0	0	2
OTU_1012	0	0	0	0	0	0	0	0	0	0	0	0	0	0	0	0	0	0	0	0	0	0	0	0	0	0	0	0	0	0	0	0	0	0	0	0	0	2	1	8	3	0	0	1	0	0	0	0	0
OTU_1009	0	0	0	0	0	0	0	0	0	0	0	0	0	0	0	0	0	0	0	0	0	0	0	0	0	0	0	0	0	0	0	0	0	0	0	0	7	10	11	12	3	0	0	2	0	0	0	0	2
OTU_339	0	0	0	0	0	0	0	0	0	0	0	0	0	0	0	0	0	0	0	0	0	0	0	0	0	0	0	0	0	0	0	0	0	0	0	0	90	0	0	0	0	0	0	1	0	0	1	0	37
OTU_702	0	0	0	0	0	0	0	0	0	0	0	0	0	0	0	0	0	0	0	0	0	0	0	0	0	0	0	0	0	0	0	0	0	0	0	0	32	0	0	0	0	0	0	0	0	0	0	0	23
OTU_912	0	0	0	0	0	0	0	0	0	0	0	0	0	0	0	0	0	0	0	0	0	0	0	0	0	0	0	0	0	0	0	0	0	0	0	0	24	1	0	0	1	0	0	2	0	0	0	0	18
OTU_937	0	0	0	0	0	0	0	0	0	0	0	0	0	0	0	0	0	0	0	0	0	0	0	0	0	0	0	0	0	0	0	0	0	0	0	0	2	15	11	11	9	0	0	0	2	0	0	0	2
OTU_843	0	0	0	0	0	0	0	0	0	0	0	0	0	0	0	0	0	0	0	0	0	0	0	0	0	0	0	0	0	0	0	0	0	0	0	0	17	0	0	0	0	0	0	0	0	0	0	0	5
OTU_872	0	0	0	0	0	0	0	0	0	0	0	0	0	0	0	0	0	0	0	0	0	0	0	0	0	0	0	0	0	0	0	0	0	0	0	0	10	0	0	0	0	0	0	2	0	0	0	0	2
OTU_929	0	0	0	0	0	0	0	0	0	0	0	0	0	0	0	0	0	0	0	0	0	0	0	0	0	0	0	0	0	0	0	0	0	0	0	0	0	13	15	11	18	0	0	1	0	0	0	0	0
OTU_314	0	0	0	0	0	0	0	0	0	0	0	0	0	0	0	0	0	0	0	0	0	0	0	0	0	0	0	0	0	0	0	0	0	0	0	0	14	77	89	88	91	0	0	40	0	0	0	0	4
OTU_704	0	0	0	0	0	0	0	0	0	0	0	0	0	0	0	0	0	0	0	0	0	0	0	0	0	0	0	0	0	0	0	0	0	0	0	0	21	10	12	11	5	0	0	0	0	0	0	0	10
OTU_140	0	0	0	0	0	0	0	0	0	0	0	0	0	0	0	0	0	0	0	0	0	0	0	0	0	0	0	0	0	0	0	0	0	0	0	0	58	122	259	259	249	2	0	0	17	0	0	0	63
OTU_979	0	0	0	0	0	0	0	0	0	0	0	0	0	0	0	0	0	0	0	0	0	0	0	0	0	0	0	0	0	0	0	0	0	0	0	0	1	1	6	4	6	0	0	0	0	0	0	0	1
OTU_606	0	0	0	0	0	0	0	0	0	0	0	0	0	0	0	0	0	0	0	0	0	0	0	0	0	0	0	0	0	0	0	0	0	0	0	0	4	20	12	20	11	0	0	0	3	0	0	0	3
OTU_690	0	0	0	0	0	0	0	0	0	0	0	0	0	0	0	0	0	0	0	0	0	0	0	0	0	0	0	0	0	0	0	0	0	0	0	0	36	0	0	0	0	0	0	0	0	0	0	0	18
OTU_1241	0	0	0	0	0	0	0	0	0	0	0	0	0	0	0	0	0	0	0	0	0	0	0	0	0	0	0	0	0	0	0	0	0	0	0	0	0	0	0	0	0	0	0	64	0	0	0	0	0
OTU_1073	0	0	0	0	0	0	0	0	0	0	0	0	0	0	0	0	0	0	0	0	0	0	0	0	0	0	0	0	0	0	0	0	0	0	0	0	0	0	0	0	0	0	0	42	0	0	0	0	0
OTU_701	0	0	0	0	0	0	0	0	0	0	0	0	0	0	0	0	0	0	0	0	0	0	0	0	0	0	0	0	0	0	0	0	0	0	0	0	111	0	0	0	0	0	0	2	0	0	0	0	16
OTU_831	0	0	0	0	0	0	0	0	0	0	0	0	0	0	0	0	0	0	0	0	1	0	0	0	0	0	0	0	0	0	0	0	0	0	0	0	59	0	0	0	0	0	0	10	1	0	0	0	34
OTU_1149	0	0	0	0	0	0	0	0	0	0	0	0	0	0	0	0	0	0	0	0	0	0	0	0	0	0	0	0	0	0	0	0	0	0	0	0	24	0	0	0	0	0	0	1	0	0	0	0	10
OTU_277	0	0	0	0	0	0	0	0	0	0	0	0	0	0	0	0	0	0	0	0	0	0	0	0	0	0	0	0	0	0	0	0	0	0	0	0	17	100	134	71	128	0	0	9	3	0	0	0	13
OTU_155	0	0	0	0	0	0	0	0	0	0	0	0	0	0	0	0	0	0	0	1	0	1	0	0	0	0	0	0	0	0	0	0	0	0	0	0	321	0	1	0	0	0	0	42	1	0	0	0	263
OTU_165	0	0	0	0	0	0	0	0	0	0	0	0	0	0	0	1	0	0	0	0	0	0	0	0	0	0	0	0	0	0	0	0	0	0	1	0	3	7	6	7	9	0	0	276	0	0	0	0	5
OTU_759	0	0	0	0	0	0	0	0	0	0	0	0	0	0	0	0	0	0	0	0	0	0	0	0	0	0	0	0	0	0	0	0	0	0	0	0	27	0	0	0	0	0	0	4	0	0	0	0	35
OTU_452	0	0	0	0	0	0	0	0	0	0	0	0	0	0	0	0	0	0	0	0	0	0	0	0	0	0	0	0	0	0	0	0	0	0	0	0	160	0	0	0	0	0	0	35	0	0	0	0	25
OTU_103	0	0	0	0	0	0	0	0	0	0	0	0	0	0	0	1	0	0	0	1	0	3	0	0	0	0	0	0	0	0	0	0	0	0	0	0	811	1	1	1	0	0	0	20	0	0	1	2	248
OTU_397	0	0	0	0	0	0	0	0	0	0	0	0	0	0	0	0	0	0	0	0	1	1	0	0	0	0	0	0	0	0	0	0	0	0	0	0	55	0	0	0	0	0	0	1	0	0	0	0	50
OTU_166	0	0	0	0	0	0	0	0	0	0	0	0	0	0	0	3	0	0	0	0	1	0	0	0	0	0	0	0	0	0	0	0	0	0	0	0	28	2	0	0	0	0	0	279	1	0	0	0	26
OTU_96	0	0	0	0	0	0	0	0	0	0	0	0	0	0	0	0	0	0	0	0	2	1	0	0	0	0	0	0	0	0	0	0	0	0	1	0	239	143	196	153	215	0	1	515	2	0	0	0	168
OTU_51	0	0	0	0	0	0	0	0	0	0	0	0	0	0	0	0	0	0	0	2	1	5	0	0	0	0	0	0	0	0	0	0	0	0	0	0	861	0	0	1	0	0	0	2	1	3	1	0	830
OTU_661	0	0	0	0	0	0	0	0	0	0	0	0	0	0	0	0	0	0	0	0	0	0	0	0	0	0	0	0	0	0	0	0	0	0	0	0	7	0	0	1	0	0	0	33	0	0	0	0	7
OTU_18	0	0	0	0	0	0	0	0	0	0	0	0	0	0	0	6	0	0	0	1	8	6	0	0	0	0	0	0	0	0	0	0	0	0	0	1	6257	71	105	66	51	0	2	2265	2	7	5	1	1195
OTU_324	0	0	0	0	0	0	0	0	0	0	0	0	0	0	1	0	0	0	0	1	0	0	0	0	0	0	0	0	0	0	0	0	0	0	0	0	297	1	5	0	3	0	0	350	0	0	0	0	69
OTU_913	0	0	0	0	0	0	0	0	0	0	0	0	0	0	0	0	0	0	0	0	0	0	0	0	0	0	0	0	0	0	0	0	0	0	0	0	20	0	2	2	1	0	0	1	0	0	0	0	4
OTU_1079	0	0	0	0	0	0	0	0	0	0	0	0	0	0	0	0	0	0	0	0	0	0	0	0	0	0	0	0	0	0	0	0	0	0	0	0	15	0	0	0	0	0	0	2	0	0	0	0	1
OTU_160	0	0	0	0	0	0	0	0	0	0	0	0	0	0	0	2	0	0	0	2	2	2	0	0	0	0	0	0	0	0	0	0	0	0	0	1	435	13	22	8	9	0	0	198	1	0	0	0	118
OTU_374	0	0	0	0	0	0	0	0	0	0	0	0	0	0	0	0	0	0	0	0	0	1	0	0	0	0	0	0	0	0	0	0	0	0	0	0	117	3	2	0	0	0	0	16	1	0	0	0	23
OTU_1244	0	0	0	0	0	0	0	0	0	0	0	0	0	0	0	0	0	0	0	0	0	0	0	0	0	0	0	0	0	0	0	0	0	0	0	0	55	0	3	1	0	0	0	18	0	0	0	0	8
OTU_861	0	0	0	0	0	0	0	0	0	0	0	0	0	0	0	0	0	0	0	0	0	0	0	0	0	0	0	0	0	0	0	0	0	0	0	0	77	0	3	1	0	0	0	9	0	0	0	0	28
OTU_871	0	0	0	0	0	0	0	0	0	0	0	0	0	0	0	0	0	0	0	0	0	0	0	0	0	0	0	0	0	0	0	0	0	0	0	0	69	1	6	1	0	0	0	42	0	0	0	0	34
OTU_859	0	0	0	0	0	0	0	0	0	0	0	0	0	0	0	0	0	0	0	0	0	0	0	0	0	0	0	0	0	0	0	0	0	0	0	0	49	0	0	0	0	0	0	3	0	0	0	0	8
OTU_570	0	0	0	0	0	0	0	0	0	0	0	0	0	0	0	0	0	0	0	0	0	0	0	0	0	0	0	0	0	0	0	0	0	0	0	0	2	12	25	30	14	0	0	11	0	0	0	0	0
OTU_1150	0	0	0	0	0	0	0	0	0	0	0	0	0	0	0	0	0	0	0	0	0	0	0	0	0	0	0	0	0	0	0	0	0	0	0	0	22	0	0	1	0	0	0	0	0	0	0	0	17
OTU_1159	0	0	0	0	0	0	0	0	0	0	0	0	0	0	0	0	0	0	0	0	0	0	0	0	0	0	0	0	0	0	0	0	0	0	0	0	4	0	0	0	0	0	0	0	0	0	0	0	3
OTU_148	0	0	0	0	0	0	0	0	0	0	0	0	0	0	0	0	0	0	0	0	0	1	0	0	0	0	0	0	0	0	0	0	0	0	0	0	447	15	23	66	23	0	1	11	2	1	0	0	208
OTU_546	0	0	0	0	0	0	0	0	0	0	0	0	0	0	0	0	0	0	0	0	0	0	0	0	0	0	0	0	0	0	0	0	0	0	0	0	0	16	10	10	18	0	0	0	2	0	0	0	1
OTU_994	0	0	0	0	0	0	0	0	0	0	0	0	0	0	0	0	0	0	0	0	0	0	0	0	0	0	0	0	0	0	0	0	0	0	0	0	4	18	21	19	15	0	0	5	5	0	0	0	2
OTU_1065	0	0	0	0	0	0	0	0	0	0	0	0	0	0	0	0	0	0	0	0	0	0	0	0	0	0	0	0	0	0	0	0	0	0	0	0	1	1	0	1	1	0	0	73	0	0	0	0	0
OTU_122	0	0	0	0	0	0	0	0	0	0	0	0	0	0	0	0	0	0	0	3	3	6	0	0	0	0	0	0	0	0	0	0	0	0	0	0	819	70	74	78	76	0	0	0	2	5	1	0	390
OTU_1212	0	0	0	0	0	0	0	0	0	0	0	0	0	0	0	0	0	0	0	0	0	0	0	0	0	0	0	0	0	0	0	0	0	0	0	0	16	0	1	1	1	0	0	0	0	0	0	0	11
OTU_1200	0	0	0	0	0	0	0	0	0	0	0	0	0	0	0	0	0	0	0	0	0	0	0	0	0	0	0	0	0	0	0	0	0	0	0	0	28	0	0	0	0	0	0	0	0	0	0	0	16
OTU_334	0	0	0	0	0	0	0	0	0	0	0	0	0	0	0	0	0	0	0	0	1	0	0	0	0	0	0	0	0	0	0	0	0	0	0	0	237	5	4	5	8	0	0	8	0	1	2	0	138
OTU_57	0	0	0	0	0	0	0	0	0	0	0	0	0	0	0	0	0	0	0	2	2	8	0	0	0	0	0	0	0	0	0	0	0	0	0	0	1536	55	72	76	47	1	0	27	0	3	2	0	1163
OTU_682	0	0	0	0	0	0	0	0	0	0	0	0	0	0	0	0	0	0	0	0	0	0	0	0	0	0	0	0	0	0	0	0	0	0	0	0	29	0	3	2	0	0	0	0	0	0	0	0	15
OTU_847	0	0	0	0	0	0	0	0	0	0	0	0	0	0	0	0	0	0	0	0	0	0	0	0	0	0	0	0	0	0	0	0	0	0	0	0	126	0	0	0	0	0	0	0	1	0	0	0	60
OTU_1144	0	0	0	0	0	0	0	0	0	0	0	0	0	0	0	0	0	0	0	0	0	0	0	0	0	0	0	0	0	0	0	0	0	0	0	0	20	0	0	0	0	0	0	0	0	0	0	0	14
OTU_869	0	0	0	0	0	0	0	0	0	0	0	0	0	0	0	0	0	0	0	0	0	0	0	0	0	0	0	0	0	0	0	0	0	0	0	0	5	0	0	0	0	0	0	0	0	0	1	0	4
OTU_1177	0	0	0	0	0	0	0	0	0	0	0	0	0	0	0	0	0	0	0	0	0	0	0	0	0	0	0	0	0	0	0	0	0	0	0	0	31	0	0	1	0	0	0	0	0	0	0	0	16
OTU_833	0	0	0	0	0	0	0	0	0	0	0	0	0	0	0	0	0	0	0	0	0	0	0	0	0	0	0	0	0	0	0	0	0	0	0	0	15	1	1	1	1	0	0	1	0	0	0	0	4
OTU_477	0	0	0	0	0	0	0	0	0	0	0	0	0	0	0	0	0	0	0	0	0	0	0	0	0	0	0	0	0	0	0	0	0	0	0	0	27	1	0	0	0	1	0	3	1	0	0	0	34
OTU_862	0	0	0	0	0	0	0	0	0	0	0	0	0	0	0	0	0	0	0	0	0	0	0	0	0	0	0	0	0	0	0	0	0	0	0	0	13	0	0	9	0	0	0	40	1	0	0	0	12
OTU_864	0	0	0	0	0	0	0	0	0	0	0	0	0	0	0	0	0	0	0	0	0	0	0	0	0	0	0	0	0	0	0	0	0	0	0	0	41	12	13	9	16	0	0	2	0	0	0	0	23
OTU_201	0	0	0	0	0	0	0	0	0	0	0	0	0	0	0	0	0	0	0	1	2	0	0	0	0	0	0	0	0	0	0	0	0	0	0	0	246	14	29	24	24	0	0	4	0	0	0	0	125
OTU_846	0	0	0	0	0	0	0	0	0	0	0	0	0	0	0	0	0	0	0	0	0	0	0	0	0	0	0	0	0	0	0	0	0	0	0	0	21	0	1	0	0	0	0	0	0	0	0	0	8
OTU_1030	0	0	0	0	0	0	0	0	0	0	0	0	0	0	0	0	0	0	0	0	0	0	0	0	0	0	0	0	0	0	0	0	0	0	0	0	2	3	15	12	18	0	0	5	0	0	0	0	0
OTU_1049	0	0	0	0	0	0	0	0	0	0	0	0	0	0	0	0	0	0	0	0	0	0	0	0	0	0	0	0	0	0	0	0	0	0	0	0	0	14	12	10	17	0	0	2	0	0	0	0	0
OTU_1013	0	0	0	0	0	0	0	0	0	0	0	0	0	0	0	0	0	0	0	0	0	0	0	0	0	0	0	0	0	0	0	0	0	0	0	0	2	14	23	14	14	0	0	8	0	0	0	0	1
OTU_1042	0	0	0	0	0	0	0	0	0	0	0	0	0	0	0	0	0	0	0	0	0	0	0	0	0	0	0	0	0	0	0	0	0	0	0	0	0	7	12	4	4	0	0	6	0	0	0	0	1
OTU_983	0	0	0	0	0	0	0	0	0	0	0	0	0	0	0	0	0	0	0	0	0	0	0	0	0	0	0	0	0	0	0	0	0	0	0	0	2	16	22	8	29	0	0	0	0	0	0	0	1
OTU_136	0	0	0	0	0	0	0	0	0	0	0	0	0	0	0	0	0	0	0	0	0	0	0	0	0	0	0	0	0	0	0	0	0	0	0	0	79	314	443	244	384	0	0	90	4	0	0	0	41
OTU_672	0	0	0	0	0	0	0	0	0	0	0	0	0	0	0	0	0	0	0	0	0	1	0	0	0	0	0	0	0	0	0	0	0	0	0	0	57	6	5	1	3	0	0	5	0	0	0	0	54
OTU_739	0	0	0	0	0	0	0	0	0	0	0	0	0	0	0	0	0	0	0	0	0	1	0	0	0	0	0	0	0	0	0	0	0	0	0	0	136	32	18	43	31	0	0	12	0	0	1	0	108
OTU_289	0	0	0	0	0	0	0	0	0	0	0	0	0	0	0	0	0	0	0	1	0	0	0	0	0	0	0	0	0	0	0	0	0	0	0	0	151	11	13	8	7	0	0	7	0	0	0	0	75
OTU_518	0	0	0	0	0	0	0	0	0	0	0	0	0	0	0	0	0	0	0	2	1	1	0	0	0	0	0	0	0	0	0	0	0	0	0	0	158	21	30	15	12	0	0	48	0	1	1	0	90
OTU_976	0	0	0	0	0	0	0	0	0	0	0	0	0	0	0	0	0	0	0	0	0	0	0	0	0	0	0	0	0	0	0	0	0	0	0	0	1	12	20	19	19	0	0	0	1	0	0	0	2
OTU_539	0	0	0	0	0	0	0	0	0	0	0	0	0	0	0	0	0	0	0	0	0	0	0	0	0	0	0	0	0	0	0	0	0	0	0	0	2	11	28	77	8	0	0	0	0	0	0	0	7
OTU_694	0	0	0	0	0	0	0	0	0	0	0	0	0	0	0	0	0	0	0	0	0	0	0	0	0	0	0	0	0	0	0	0	0	0	0	0	0	0	0	0	0	0	0	126	0	0	0	0	1
OTU_322	0	0	0	0	0	1	0	0	0	0	0	0	0	0	0	0	0	0	0	0	0	0	0	0	0	0	0	0	0	0	0	0	0	0	0	0	0	0	0	0	0	0	0	163	0	0	0	1	0
OTU_611	0	0	0	0	0	0	0	0	0	0	0	0	0	0	0	0	0	0	0	0	0	0	0	0	0	0	0	0	0	0	0	0	0	0	0	0	0	0	0	0	0	1	0	255	0	0	1	1	0
OTU_19	0	0	0	0	0	0	0	0	0	0	0	0	0	1	0	8	0	0	0	0	0	1	0	0	0	0	0	0	0	0	0	0	0	0	0	0	0	0	0	0	0	0	0	6239	0	0	7	0	1
OTU_1085	0	0	0	0	0	0	0	0	0	0	0	0	0	0	0	0	0	0	0	0	0	0	0	0	0	0	0	0	0	0	0	0	0	0	0	0	0	0	0	0	1	0	0	22	0	0	0	0	0
OTU_852	0	0	0	0	0	0	0	0	0	0	0	0	0	0	0	0	0	0	0	0	0	0	0	0	0	0	0	0	0	0	0	0	0	0	0	0	5	0	0	0	0	0	0	0	0	0	0	0	3
OTU_1091	0	0	0	0	0	0	0	0	0	0	0	0	0	0	0	0	0	0	0	0	0	0	0	0	0	0	0	0	0	0	0	0	0	0	0	0	0	0	0	0	0	0	0	39	1	0	0	0	0
OTU_1213	0	0	0	0	0	0	0	0	0	0	0	0	0	0	0	0	0	0	0	0	0	0	0	0	0	0	0	0	0	0	0	0	0	0	0	0	2	0	0	0	0	0	0	0	0	0	0	0	3
OTU_95	0	0	0	0	0	0	0	0	0	0	0	0	0	0	0	0	0	0	0	160	0	92	572	110	142	0	0	0	0	0	0	0	0	0	0	0	0	0	0	0	0	4	0	0	0	0	0	0	0
OTU_447	0	0	0	0	0	0	0	0	0	0	0	0	0	0	0	1	0	0	0	0	0	0	0	0	53	0	0	0	0	0	0	0	0	0	1	0	0	0	0	0	0	0	0	0	0	0	0	0	0
OTU_615	0	0	0	0	0	0	0	0	0	0	0	0	0	0	0	0	0	10	119	0	0	0	0	0	0	0	0	0	0	16	0	0	0	0	0	0	0	0	0	0	0	0	0	0	1	0	1	0	0
OTU_127	0	0	0	0	0	0	0	1	0	0	0	0	0	0	0	1	0	0	0	0	0	0	0	0	0	0	1	0	1	0	0	0	0	0	0	0	0	0	0	0	0	0	0	573	0	0	0	0	0
OTU_1098	0	0	0	0	0	0	0	0	0	0	0	0	0	0	0	0	0	0	0	0	0	0	0	0	0	0	0	0	0	0	0	0	0	0	0	0	0	0	0	0	0	0	0	24	0	0	0	0	0
OTU_60	0	0	0	0	0	0	0	0	0	0	0	0	0	0	0	6	0	0	0	37	0	0	0	0	0	0	0	0	0	0	0	0	0	0	0	0	0	0	0	0	0	0	1	1778	4	0	2	0	0
OTU_269	0	0	0	0	0	0	0	0	0	0	0	0	0	0	0	2	0	0	0	0	0	0	0	0	0	0	0	0	0	0	0	0	0	0	0	0	0	0	0	0	0	0	0	546	0	0	0	0	0
OTU_256	0	0	0	0	0	0	0	0	0	0	0	0	0	0	0	0	0	0	0	0	0	0	0	0	0	0	0	0	0	0	0	0	0	0	0	0	153	15	17	17	26	0	0	10	0	0	0	0	92
OTU_125	0	0	0	0	0	0	0	0	0	0	0	0	0	0	0	0	0	0	0	1	0	0	0	0	0	0	0	0	0	0	0	0	0	0	0	0	365	10	24	1	9	0	0	59	0	0	0	1	254
OTU_321	0	0	0	0	0	0	0	0	0	0	0	0	0	0	0	2	0	0	0	0	0	0	0	0	0	0	0	0	0	0	0	0	0	0	0	0	0	0	0	0	0	0	0	532	0	0	1	0	0
OTU_1230	0	0	0	0	0	0	0	0	0	0	0	0	0	0	0	1	0	0	0	0	0	0	0	0	0	0	0	0	0	0	0	0	0	0	0	0	0	0	0	0	0	0	0	197	0	0	0	0	0
OTU_696	0	0	0	0	0	0	0	0	0	0	0	0	0	0	0	0	0	0	0	0	0	0	0	0	0	0	0	0	0	0	0	0	0	0	0	0	0	0	0	0	0	0	0	45	0	0	0	0	0
OTU_130	0	0	0	0	0	0	0	0	0	0	0	0	0	0	0	0	0	0	0	0	0	0	0	0	0	0	0	0	0	0	0	0	0	0	391	0	0	0	0	0	0	0	0	1	0	0	0	0	0
OTU_10	0	0	0	1	0	0	0	0	1	0	0	0	0	2	1	14	11	7	13	7631	14565	11833	2952	1255	2068	0	2	0	1	4	0	0	0	0	0	0	1	3	3	6	4	11	0	10	0	4	2	2	40
OTU_262	0	0	0	0	0	0	0	0	0	0	0	0	0	0	0	0	0	0	1	0	0	395	57	218	263	0	0	1	0	29	0	1	0	0	0	0	18	3	2	3	1	111	69	114	14	46	95	87	11
OTU_366	0	0	0	18	0	0	0	31	0	0	1	0	0	0	0	8	0	0	0	0	0	0	0	0	0	6	0	0	0	0	100	0	0	0	1	0	4	1	0	0	1	0	0	2	0	0	0	0	0
OTU_76	0	0	1	0	0	0	0	0	0	530	443	1025	0	2	0	209	113	1	1	0	0	0	0	0	0	0	0	0	2	1	0	0	0	0	2	0	0	0	0	0	0	0	0	1	1531	169	176	149	0
OTU_902	0	0	0	0	0	0	0	0	0	0	0	0	0	0	0	0	0	0	0	0	0	0	0	0	0	0	0	0	0	0	0	0	0	0	0	0	15	0	1	1	0	0	0	0	0	0	0	0	2
OTU_686	0	0	0	0	1	118	0	41	18	133	98	77	0	0	0	116	134	0	20	5	0	0	0	0	0	59	12	53	12	2	0	0	0	8	0	1	0	0	0	0	0	2	1	0	0	0	9	19	0
OTU_1219	5	5	1	1	4	0	0	0	5877	30730	40771	34610	12	26	9	16189	19154	80	5999	39	99	604	3	3	6	3834	765	4509	1563	111	6	5	1	243	85	203	0	0	0	0	0	59	21	84	98	0	86	72	0
OTU_602	1	0	0	0	0	0	0	0	237	501	528	488	0	2	0	604	690	2	230	0	0	0	0	0	0	184	51	162	97	10	0	0	0	17	4	12	0	0	0	0	0	2	0	2	0	0	6	7	0
OTU_1160	0	0	0	0	0	0	0	0	4	110	148	67	0	0	0	36	28	0	10	0	0	0	0	0	0	26	2	32	11	0	0	0	0	0	0	0	0	0	0	0	0	0	0	2	0	0	0	0	0
OTU_1161	0	0	0	0	0	0	0	0	1	143	191	111	0	0	0	167	135	0	2	0	0	1	0	0	0	5	0	5	25	0	0	0	0	0	0	0	0	0	0	0	0	0	0	0	2	0	0	0	0
OTU_621	0	0	0	0	0	0	0	0	2	112	104	81	0	0	0	145	146	0	2	0	0	0	0	0	0	8	0	9	13	0	1	0	0	0	0	0	0	0	0	0	0	0	0	1	2	0	0	0	0
OTU_1057	0	0	0	0	0	0	0	0	2	56	72	39	0	1	0	58	71	0	3	0	0	0	0	0	0	4	0	3	8	0	0	0	0	0	0	0	0	0	0	0	0	0	0	1	0	0	0	0	0
OTU_1140	0	0	0	0	0	0	0	0	1	59	70	37	0	0	0	19	19	0	0	0	0	0	0	0	0	1	0	0	0	0	0	0	0	0	0	0	0	0	0	0	0	0	0	0	0	0	0	0	0
OTU_1165	1	2	1	0	1	0	0	0	488	3424	3674	2979	3	6	5	1855	2302	9	495	0	2	0	1	1	1	378	76	551	444	11	4	0	2	37	8	29	0	0	1	0	0	14	4	8	13	0	8	3	0
OTU_86	0	0	0	0	0	0	0	0	1	642	55	424	0	0	0	0	16	0	0	44	1	89	1	0	0	0	0	1	0	2	0	0	0	1	0	0	12	1	0	0	0	36	21	1	1	1	0	0	11
OTU_172	1	0	0	7	0	0	0	7	31	0	0	6	0	0	0	86	56	0	0	0	0	0	7	0	2	0	10	0	6	0	1	98	0	3	0	0	5	0	0	2	0	0	1	15	2	0	0	0	5
OTU_39	0	0	0	1	0	0	0	0	0	0	0	1	1	3	3	13	0	2	0	1	0	1	0	0	0	0	1	0	0	1	2	0	0	0	2	0	4	2	0	1	0	2	3	4046	1	6	8	0	6
OTU_820	0	0	0	17	0	0	0	20	57	0	0	0	0	0	5	1	0	0	0	0	0	20	21	1	2	2	16	0	0	0	0	160	0	7	0	0	1	0	0	0	0	0	0	2	1	0	0	0	0
OTU_32	0	0	0	0	0	0	0	0	9	1	0	0	0	0	1	0	1	2	4	3541	2400	2540	723	157	318	4	4	3	0	3	0	0	0	0	0	0	1	0	0	0	0	4	4	0	0	0	0	0	17
OTU_1222	0	1	32	138	72	6	0	5	957	189	31	18	0	36	82	15	6	184	228	79	62	117	9	5	7	303	213	268	2	574	1	1	0	1	4	1	4	2	1	0	1	351	172	0	1	15	29	30	6
OTU_434	0	0	0	1	1	0	0	0	6	140	17	58	3	1	0	63	49	1	2	0	4	72	25	105	0	3	2	25	8	2	2	1	0	0	0	0	91	3	6	0	1	0	0	2333	1	2	6	0	36
OTU_954	0	0	0	0	0	0	0	0	0	0	0	0	0	0	0	0	0	0	0	30	0	0	0	0	0	0	0	0	0	0	0	0	0	0	0	0	0	0	0	0	0	0	0	0	0	0	0	0	0
OTU_1094	0	0	0	0	0	0	0	0	0	0	0	0	0	0	0	0	0	0	0	0	0	0	0	0	0	0	0	0	0	0	0	0	0	0	0	0	0	0	0	0	0	0	0	322	0	0	1	0	0
OTU_203	0	0	0	0	0	0	0	0	0	31	0	0	0	0	0	56	1	0	0	0	1	0	30	0	0	0	0	0	1	0	0	0	0	0	0	0	0	0	1	0	0	0	0	34	1	0	0	0	0
OTU_665	0	0	0	0	0	0	0	0	0	88	8	55	0	0	0	297	139	0	2	0	1	0	0	0	0	0	0	2	13	0	0	0	0	0	0	0	0	0	0	0	0	0	0	2	1	0	0	0	0
OTU_219	0	0	0	0	0	0	26	0	0	0	0	0	0	0	0	0	0	0	0	11	0	0	0	198	0	0	0	0	0	0	0	0	0	0	0	0	0	0	0	0	0	8	9	1	0	0	0	0	1
OTU_1082	0	0	0	0	0	0	0	0	0	1	0	0	0	0	0	2	1	1	0	1	1	0	0	0	0	0	1	0	0	0	0	0	0	0	0	0	0	0	0	0	0	0	0	50	0	0	0	0	0
OTU_83	0	0	0	0	0	0	0	0	0	7	0	36	0	0	1	793	520	0	1	1	0	0	11	0	0	0	0	0	41	0	0	0	0	0	0	0	0	1	0	0	1	0	0	47	8	0	0	0	0
OTU_1356	0	0	0	0	0	0	0	0	0	0	0	0	0	0	0	1	0	0	0	51	0	167	0	0	0	0	0	0	0	3	0	0	0	0	0	1	0	0	0	0	0	62	33	0	0	0	0	0	0
OTU_1427	0	0	0	0	0	0	0	0	2	1	2	1	0	0	0	5	1	0	0	2	5	45	0	0	0	0	0	0	0	0	0	0	0	0	0	0	0	0	0	0	0	0	0	0	0	0	0	0	0
OTU_428	0	0	0	0	73	0	0	0	0	6	0	0	0	0	0	0	0	0	0	0	51	0	0	0	0	0	0	31	0	0	0	0	0	0	0	0	0	0	0	1	0	0	0	0	0	0	0	0	2
OTU_1458	0	0	0	10	0	0	0	0	1	0	0	0	0	0	0	0	0	0	0	0	1	1	0	0	0	0	0	0	0	0	0	0	0	0	0	0	6	0	0	0	0	0	0	1	0	1	1	0	2
OTU_124	0	0	0	0	0	0	0	0	0	0	0	0	0	0	0	0	0	0	0	0	0	0	0	0	0	0	0	0	0	0	0	0	0	0	0	0	301	43	50	49	44	0	0	4	3	0	1	0	104
OTU_433	0	0	0	0	0	0	0	0	0	0	0	0	0	0	0	0	0	0	0	0	0	0	0	0	0	0	0	0	0	0	0	0	0	0	0	54	6	0	1	1	1	0	0	0	0	0	0	0	2
OTU_70	0	0	0	1	0	0	0	0	0	0	0	0	0	0	0	0	0	0	0	1	0	0	1	0	0	0	0	0	0	0	1	0	0	0	1049	0	1	18	24	21	25	0	0	9	0	0	0	0	4
OTU_787	0	0	0	0	0	0	0	0	0	0	0	0	0	0	0	0	0	0	0	0	0	0	44	1	9	0	0	0	0	0	0	0	0	0	0	0	0	0	0	0	0	0	0	0	0	0	0	0	0
OTU_516	0	0	4	0	29	22	0	36	0	0	99	0	13	17	0	0	0	0	0	0	0	0	0	0	0	0	0	13	0	0	0	0	0	0	0	0	0	0	0	0	0	4	4	0	0	0	0	0	0
OTU_15	0	0	0	0	0	0	0	0	8571	0	0	0	1	1	0	1	2	679	4756	1	0	0	220	177	230	3530	5409	4263	1	359	751	0	720	246	0	113	0	0	1	0	1	661	946	3	0	1	17	0	1
OTU_731	0	0	0	0	0	0	0	0	134	0	0	0	0	0	0	0	0	4	80	0	0	0	11	9	14	27	89	33	0	7	19	0	23	8	0	4	0	0	0	0	0	6	22	0	0	0	0	0	0
OTU_267	0	0	0	0	0	0	0	0	296	0	0	0	0	0	0	0	0	22	158	0	0	0	1	4	0	104	202	108	0	20	10	0	9	7	0	1	1	0	0	0	0	31	40	0	0	0	1	0	0
OTU_217	0	0	0	0	0	0	2	1	0	0	0	0	1	0	3	4	7	10	3	2446	3817	9346	1811	269	566	1	0	1	1	51	0	0	0	0	0	0	2	0	0	0	1	169	106	33	0	0	0	0	13
OTU_21	2	0	204	311	918	6833	10610	6493	3	7	4	3	1794	5602	6666	1	0	3	0	71	111	345	55	5	16	0	6	1	1	15	0	0	0	1	0	0	5	0	0	0	1	16	4	17	1	0	0	0	5
OTU_383	0	0	0	0	0	0	0	0	0	0	0	0	0	0	0	0	0	6	0	14	0	0	0	0	0	13	47	43	0	23	0	0	0	0	0	0	0	0	0	0	0	112	43	0	0	1	0	0	0
OTU_151	0	0	0	0	1	7	4	6	1	0	0	0	5	10	18	1	0	5	0	0	0	1	0	0	0	1	0	0	0	0	0	0	0	0	0	1	1	0	0	2	0	2	0	81	1	0	1	1	1
OTU_1117	0	0	0	0	0	0	0	0	0	0	0	0	0	0	0	0	0	0	0	0	0	0	0	0	0	0	0	0	0	0	0	0	0	0	0	0	0	0	0	0	0	0	0	11	36	0	0	0	0
OTU_523	0	0	1	0	0	1	1	6	17	0	0	0	0	9	26	0	0	300	0	2	1	0	0	1	0	13	9	8	0	19	0	0	0	0	0	0	0	0	0	0	0	39	14	0	0	1	0	0	0
OTU_8	1	0	0	1	0	0	0	0	6863	2	2	2	0	1	0	2	16	26349	1461	103	297	830	70	218	48	1092	1382	1339	2	2026	0	1	0	47	10	1	5	4	1	6	0	3501	1861	121	0	141	13	0	2
OTU_1041	0	0	0	0	0	1	0	1	1	0	0	0	2	5	4	0	1	62	0	1	1	3	1	1	0	0	0	1	0	2	0	0	0	0	0	0	0	0	0	0	0	9	4	0	0	0	0	0	0
OTU_773	0	0	0	0	0	0	0	0	1444	0	0	0	0	0	1	0	1	4927	176	4	2	7	4	62	0	332	311	319	1	506	0	0	0	2	0	1	0	0	0	0	1	739	423	0	0	24	0	0	0
OTU_698	0	0	0	0	0	0	0	0	53	0	0	0	0	0	0	0	0	21	25	24	15	54	9	0	1	24	7	18	0	5	0	0	0	0	0	0	10	0	0	18	0	13	2	363	0	0	2	0	5
OTU_153	0	0	0	0	0	0	0	0	0	0	0	0	0	0	0	4	0	0	0	0	0	0	0	0	0	0	0	0	0	0	0	0	0	0	0	0	104	166	179	118	137	1	0	1185	5	0	4	0	53
OTU_1233	0	0	0	0	0	0	0	0	0	0	0	0	0	0	0	0	0	0	0	0	0	0	0	0	0	0	0	0	0	0	0	0	0	0	0	0	0	0	1	0	0	0	0	10	0	0	0	0	0
OTU_1250	0	0	0	0	0	0	0	0	0	0	0	0	0	0	0	0	0	0	0	0	0	0	0	0	0	0	0	0	0	0	0	0	0	0	0	0	0	1	1	1	1	0	0	16	1	0	0	0	0
OTU_137	0	0	0	0	0	0	0	0	0	0	0	0	0	0	0	0	0	0	0	1	0	0	0	0	0	0	0	0	0	0	0	0	0	0	0	0	250	0	1	0	0	0	0	9	0	0	0	0	121
OTU_396	0	0	0	0	0	0	0	0	0	0	0	0	0	0	0	0	0	0	0	0	0	0	0	0	0	0	0	0	0	0	0	0	0	0	0	0	0	40	46	48	41	1	0	0	3	0	0	0	0
OTU_379	0	0	0	0	0	0	0	0	0	0	0	0	0	0	0	1	0	0	0	0	0	0	0	0	0	0	0	0	0	0	0	0	0	0	0	0	20	21	17	14	15	0	0	43	0	0	1	0	17
OTU_266	0	0	0	0	0	0	0	0	0	0	0	0	0	0	0	0	0	0	0	0	0	0	0	0	0	0	0	0	0	0	0	0	0	0	0	0	106	0	0	2	0	0	0	2	0	0	0	0	97
OTU_131	0	0	0	0	0	0	0	0	0	0	0	0	0	0	0	0	0	0	0	0	0	0	0	0	0	0	0	0	0	0	0	0	0	0	0	0	2	302	266	268	300	2	1	10	5	0	0	0	1
OTU_915	0	0	0	0	0	0	0	0	0	0	0	0	0	0	0	0	0	0	0	0	0	0	0	0	0	0	0	0	0	0	0	0	0	0	0	0	10	0	0	0	0	0	0	0	0	0	0	0	9
OTU_1076	0	0	0	0	0	0	0	0	0	0	0	0	0	0	0	0	0	0	0	0	0	0	0	0	0	0	0	0	0	0	0	0	0	0	0	0	3	4	4	1	2	0	0	22	0	0	0	0	1
OTU_239	0	0	0	2	0	0	0	0	0	0	0	0	0	0	0	21	0	0	0	0	1	1	0	0	0	0	0	0	0	0	0	0	0	0	0	0	284	0	0	0	0	0	0	0	0	0	0	0	150
OTU_387	0	0	0	0	0	0	0	0	0	0	0	0	0	0	0	0	0	0	0	0	0	0	0	0	0	0	0	0	0	0	0	0	0	0	0	0	2	1	0	0	1	0	0	111	1	0	0	0	0
OTU_513	0	0	0	0	0	0	0	0	0	0	0	0	0	0	0	0	0	0	0	0	0	0	0	0	0	0	0	0	0	0	0	0	0	0	0	0	0	18	16	6	18	0	0	0	1	0	0	0	0
OTU_607	0	0	0	0	0	0	0	0	0	0	0	0	0	0	0	0	0	0	0	0	0	0	1	0	0	0	0	0	0	0	0	0	0	0	0	0	0	20	40	36	35	0	0	0	1	0	0	0	0
OTU_842	0	0	0	0	0	0	0	0	0	0	0	0	0	0	0	0	0	0	0	0	0	0	0	0	0	0	0	0	0	0	0	0	0	0	0	0	5	20	21	21	27	0	0	0	12	2	0	0	3
OTU_296	0	0	7	71	0	0	0	0	1	59	198	72	0	0	38	0	1	0	0	0	0	2	0	0	1	0	0	0	5	0	0	3	0	28	3	0	0	0	0	0	0	0	0	0	0	0	5	4	0
OTU_26	0	0	0	2	0	0	0	0	2	2533	3176	2594	1	1	1	619	673	2	2	159	394	532	173	87	389	0	0	0	38	444	175	87	1	661	25	22	0	0	0	0	1	349	87	1	5	0	325	451	4
OTU_443	0	0	0	0	0	0	0	16	0	46	0	0	63	0	0	0	0	0	0	3	0	84	0	0	0	0	0	0	0	0	0	0	0	0	0	0	0	0	0	0	0	1	0	0	0	0	0	0	1
OTU_509	0	0	0	0	0	0	0	0	0	0	0	0	0	0	0	0	0	0	0	0	0	0	0	0	0	0	0	0	0	0	0	0	0	0	0	0	0	32	27	24	19	0	0	0	6	0	0	0	0
OTU_1019	0	0	0	0	0	0	0	0	0	0	0	0	0	0	0	0	0	0	0	0	0	0	0	0	0	0	0	0	0	0	0	0	0	0	0	0	1	4	5	5	3	0	0	2	0	0	0	0	0
OTU_205	0	0	0	0	0	0	0	0	0	0	0	0	0	0	0	0	0	0	0	1	0	0	0	0	0	0	0	0	0	0	0	0	0	0	0	0	3	1	3	1	1	0	0	0	0	0	0	0	5
OTU_625	0	0	0	0	0	0	0	0	0	0	0	0	0	0	0	0	0	0	0	0	0	0	0	0	0	0	0	0	0	0	0	0	0	0	0	0	3	36	49	38	35	0	0	0	1	0	0	0	0
OTU_754	0	0	0	0	0	0	0	0	0	0	0	0	0	0	0	0	0	0	0	0	0	0	0	0	0	0	0	0	0	0	0	0	0	0	0	0	30	5	7	2	1	0	0	0	0	0	1	0	8
OTU_1006	0	0	0	0	0	0	0	0	0	0	0	0	0	0	0	0	0	0	0	0	0	0	0	0	0	0	0	0	0	0	0	0	0	0	0	0	0	6	7	2	1	0	0	0	0	0	0	0	2
OTU_591	0	0	0	0	0	0	0	0	0	0	0	0	0	0	0	0	0	0	0	0	0	0	0	0	0	0	0	0	0	0	0	0	0	0	0	0	5	20	15	22	17	0	0	10	5	0	0	0	3
OTU_1215	0	0	0	0	0	0	0	0	0	0	0	0	0	0	0	0	0	0	0	0	0	0	0	0	0	0	0	0	0	0	0	0	0	0	0	0	13	0	0	1	1	0	0	0	0	0	0	0	7
OTU_1310	0	0	1	0	0	0	0	0	0	0	0	0	0	0	0	0	0	0	0	0	0	0	0	0	0	0	0	0	0	0	0	0	0	0	0	0	0	0	0	0	0	0	0	0	0	0	0	0	0
OTU_1181	0	0	0	0	0	0	0	0	0	0	0	0	0	0	0	0	0	0	0	0	0	0	0	0	0	0	0	0	0	0	0	0	0	0	0	0	4	8	3	2	2	0	0	0	0	0	0	0	4
OTU_1195	0	0	0	0	0	0	0	0	0	0	0	0	0	0	0	0	0	0	0	0	0	0	0	0	0	0	0	0	0	0	0	0	0	0	0	0	6	0	0	0	0	0	0	0	0	1	0	0	6
OTU_1417	0	0	0	0	0	0	0	0	0	0	0	0	0	0	0	0	0	0	0	0	0	0	0	0	0	0	0	0	0	0	0	0	0	0	0	0	0	0	0	0	0	0	0	0	0	0	0	0	0
OTU_1452	0	0	0	0	0	0	0	0	0	0	0	0	0	0	0	0	0	0	0	0	0	0	0	0	0	0	0	0	0	0	0	0	0	0	0	0	0	0	0	0	0	0	0	0	0	0	0	0	0
OTU_745	0	0	0	0	0	0	0	0	0	0	0	0	0	0	0	0	0	0	0	0	0	1	0	0	0	0	0	0	0	0	0	0	0	0	0	0	26	12	12	21	12	0	0	0	0	0	0	0	17
OTU_138	0	0	0	0	0	0	0	0	0	0	0	0	0	1	0	0	0	0	0	0	0	0	0	0	0	0	0	0	0	0	0	1	0	0	764	1	0	0	0	0	0	0	0	0	0	0	0	0	0
OTU_235	0	0	0	0	0	0	0	0	0	0	0	0	0	0	0	0	0	0	0	0	0	0	0	0	0	0	0	0	0	0	0	0	0	0	380	1	0	0	0	0	0	0	0	0	0	0	0	0	0
OTU_798	0	0	0	0	0	0	0	0	0	0	0	0	0	0	0	0	0	0	0	0	0	0	0	0	0	0	0	0	0	0	0	0	0	0	39	0	3	1	1	0	1	0	0	2	0	0	0	0	0
OTU_587	0	0	0	0	0	0	0	0	0	0	0	0	0	0	0	0	0	0	0	0	0	0	0	0	0	0	0	0	0	0	0	0	0	0	0	0	19	15	25	24	17	0	1	3	0	0	0	0	7
OTU_526	0	0	0	0	0	0	0	0	0	0	0	0	0	0	0	0	0	0	0	0	0	0	0	0	0	0	0	0	0	0	0	0	0	0	0	0	28	0	0	1	0	0	0	2	0	0	0	0	16
OTU_1051	0	0	0	0	0	0	0	0	0	0	0	0	0	0	0	0	0	0	0	0	0	0	0	0	0	0	0	0	0	0	0	0	0	0	0	0	0	13	3	3	6	0	0	0	1	0	0	0	0
OTU_449	0	0	0	0	0	0	0	0	0	0	0	0	0	0	0	0	0	0	0	0	0	0	0	0	0	0	0	0	0	0	0	0	0	0	0	0	0	2	1	2	4	0	0	91	0	0	0	0	0
OTU_63	0	0	0	0	0	0	0	0	0	0	0	0	0	0	0	2	0	0	0	1	4	5	0	0	0	1	0	0	0	0	0	0	0	0	0	0	1398	462	459	479	500	0	1	494	24	3	1	1	957
OTU_462	0	0	0	0	0	0	0	0	0	0	0	0	0	0	0	0	0	0	0	0	0	1	0	0	0	0	0	0	0	0	0	0	0	0	0	0	132	6	16	22	11	0	0	28	1	0	0	0	86
OTU_1249	0	0	0	0	0	0	0	0	0	0	0	0	0	0	0	1	0	0	0	0	0	0	0	0	0	0	0	0	0	0	0	0	0	0	0	0	1	0	0	0	0	0	0	15	0	0	0	0	0
OTU_840	0	0	0	0	0	0	0	0	0	0	0	0	0	0	0	0	0	0	0	0	0	0	0	0	0	0	0	0	0	0	0	0	0	0	0	0	22	8	10	9	9	0	0	4	1	0	0	1	23
OTU_1141	0	0	0	0	0	0	0	0	0	0	0	0	0	0	0	0	0	0	0	0	0	0	0	0	0	0	0	0	0	0	0	0	0	0	0	0	14	2	7	4	4	1	0	8	0	0	0	0	14
OTU_874	0	0	0	0	0	0	0	0	0	0	0	0	0	0	0	0	0	0	0	0	0	0	0	0	0	0	0	0	0	0	0	0	0	0	0	0	52	14	22	17	11	0	0	13	0	1	0	0	48
OTU_307	0	0	0	0	0	0	0	0	0	0	0	0	0	0	0	0	0	0	0	1	3	1	0	0	0	0	0	0	0	0	0	0	0	0	0	0	134	27	24	16	10	0	0	1	2	1	0	0	86
OTU_1135	0	0	0	0	0	0	0	0	0	0	0	0	0	0	0	0	0	0	0	0	0	0	0	0	0	0	0	0	0	0	0	0	0	0	0	0	34	7	17	12	19	0	0	5	0	0	0	0	11
OTU_1272	0	0	0	0	0	0	0	0	0	0	0	0	0	0	0	0	0	0	0	0	0	0	0	0	0	0	0	0	0	0	0	0	0	0	0	0	0	0	0	0	0	0	0	0	0	0	0	0	0
OTU_183	0	0	0	0	0	0	0	0	0	0	0	0	0	0	0	0	0	0	0	0	0	0	0	0	0	0	0	0	0	0	0	0	0	0	0	0	0	0	1	1	0	0	0	6	0	0	0	0	0
OTU_270	0	0	0	0	0	0	0	0	0	0	0	0	0	0	0	0	0	0	0	0	0	0	0	0	0	0	0	0	0	0	0	0	0	0	0	0	12	92	88	145	130	0	0	0	0	0	0	0	11
OTU_538	0	0	0	6	0	0	0	0	0	0	0	0	0	0	0	0	0	0	0	3	0	0	0	0	0	0	10	1	0	0	0	0	0	0	0	0	0	0	0	0	0	1	0	0	0	0	0	0	0
OTU_245	1	0	11	0	0	122	0	65	0	0	76	520	0	0	0	39	398	4	153	2	24	0	2	69	0	0	0	0	10	24	0	0	0	0	0	0	0	0	1	0	0	61	102	0	1	0	36	47	0
OTU_1367	0	0	0	0	0	0	0	0	248	0	0	2	0	0	0	1	3	12	144	0	0	0	0	0	0	7	22	6	0	12	0	0	0	0	0	0	0	0	1	0	0	0	29	0	0	0	1	0	0
OTU_3	0	1	0	43	1	4	0	6	38268	6	4	18	5	3	0	4	3	1870	17122	225	1456	2	303	14	16	657	2706	778	8	1206	1	0	2	0	11	0	1	2	0	2	0	682	386	1	0	5	84	1	2
OTU_767	0	0	0	0	0	1	0	0	224	0	0	0	0	0	0	0	1	28	320	21	44	205	227	11	12	763	2466	1145	1	691	0	0	0	0	0	0	2	0	0	0	0	183	366	0	0	3	5	0	4
OTU_772	0	0	0	0	0	0	0	0	87	0	0	0	0	0	0	0	0	3	62	2	4	39	15	1	0	43	115	74	0	9	0	0	0	0	0	0	0	0	0	0	0	11	20	0	0	0	0	0	0
OTU_20	0	0	0	2	0	63	108	1	15	0	0	0	0	0	0	5	2	45	441	199	194	5413	3194	141	225	289	633	162	2	2568	1	0	0	0	2	0	8	6	5	3	1	2489	8761	2	0	0	3	1	1
OTU_1450	0	0	0	0	0	1	0	0	0	0	0	0	0	0	0	0	0	1	23	0	1	3	13	0	23	17	24	5	0	3	0	0	0	0	0	0	0	0	0	0	0	24	9	0	0	0	0	0	0
OTU_285	0	0	0	1	0	0	0	0	0	0	0	0	0	0	0	0	0	0	1	0	0	0	0	0	0	0	0	0	0	0	0	0	0	0	0	0	0	0	0	0	0	1	0	2	0	1	0	0	1
OTU_44	0	0	62	296	650	1401	278	1838	450	556	32	276	1532	1966	1368	1049	1011	8	157	1163	760	194	933	522	1	245	144	152	177	48	0	764	0	339	11	602	1	1	0	0	0	176	294	3	7	0	0	0	8
OTU_707	0	0	21	91	0	0	1	0	26	0	0	0	0	0	0	1	0	2	17	39	0	0	1	0	0	27	61	8	8	3	0	0	0	0	0	0	0	3	1	5	4	36	4	546	0	0	1	0	0
OTU_534	0	0	0	0	0	0	0	0	0	0	0	0	0	0	0	0	0	0	0	0	0	0	0	0	0	0	0	0	0	0	0	0	0	0	0	0	3	5	8	16	8	0	0	2	0	0	0	0	3
OTU_468	0	0	0	0	0	0	0	0	0	0	0	0	0	0	0	0	0	0	0	0	1	0	0	0	0	0	0	0	0	0	0	0	0	0	0	0	87	50	39	49	44	0	0	60	0	0	0	0	46
OTU_962	0	0	0	0	0	0	0	0	0	0	0	0	0	0	0	0	0	0	0	0	0	0	0	0	0	0	0	0	0	0	0	0	0	0	0	0	0	15	9	8	9	0	0	1	0	0	0	0	1
OTU_80	0	0	0	0	0	0	0	0	0	0	0	0	0	0	0	0	0	0	0	0	1	0	0	0	0	0	0	0	0	0	0	0	0	0	0	0	809	77	116	123	131	0	0	408	0	2	1	0	368
OTU_384	0	0	0	0	0	0	0	0	0	0	0	0	0	0	0	0	0	0	0	0	0	0	0	0	0	0	0	0	0	0	0	0	0	0	0	0	69	34	28	36	48	0	0	105	2	1	0	0	41
OTU_170	0	0	0	0	0	0	0	0	0	0	0	0	0	0	0	0	0	0	0	0	0	0	0	0	0	0	0	0	0	0	0	0	0	0	0	0	0	75	102	103	117	0	0	0	3	0	0	0	2
OTU_281	0	0	0	0	0	0	0	0	0	0	0	0	0	0	0	0	0	0	0	0	0	0	0	0	0	0	0	0	0	0	0	0	0	0	0	0	222	20	18	32	18	0	0	86	1	0	0	0	77
OTU_243	0	0	0	0	0	0	0	0	0	0	0	0	0	0	0	0	0	0	0	0	1	0	0	0	0	0	0	0	0	0	0	0	0	0	0	0	193	13	22	29	10	0	0	27	0	1	1	0	73
OTU_597	0	0	0	0	0	0	0	0	0	0	0	0	0	0	0	1	0	0	0	0	0	0	0	0	0	0	0	0	0	0	0	0	0	0	0	0	7	1	2	0	1	0	0	36	0	0	0	0	6
OTU_185	0	0	0	0	0	0	0	0	0	0	0	0	0	0	0	0	0	0	0	0	0	0	0	0	0	0	0	0	0	0	0	0	0	0	0	0	11	36	29	37	47	0	0	270	0	0	0	0	6
OTU_301	0	0	0	0	0	0	0	0	0	0	0	0	0	0	0	1	0	0	0	1	0	0	0	0	0	0	0	0	0	9	0	0	0	0	0	0	123	149	176	205	171	2	0	402	2	0	0	0	44
OTU_386	0	0	0	0	0	0	0	0	0	0	0	0	0	0	0	0	0	0	0	0	0	0	0	0	0	0	0	0	0	0	0	0	0	0	0	0	113	65	92	75	84	0	0	60	1	0	0	0	67
OTU_531	0	0	0	0	0	0	0	0	0	0	0	0	0	0	0	0	0	0	0	0	0	0	0	0	0	0	0	0	0	0	0	0	0	0	0	0	59	17	38	34	26	0	0	39	0	0	0	0	35
OTU_969	0	0	0	0	0	0	0	0	0	0	0	0	0	0	0	0	0	0	0	0	0	0	0	0	0	0	0	0	0	0	0	0	0	0	0	0	24	60	72	63	76	0	0	27	0	0	0	0	17
OTU_1033	0	0	0	0	0	0	0	0	0	0	0	0	0	0	0	0	0	0	0	0	0	0	0	0	0	0	0	0	0	0	0	0	0	0	0	0	0	9	3	9	12	0	0	13	0	0	0	0	0
OTU_375	0	0	0	0	0	0	0	0	0	0	0	0	0	0	0	0	0	0	0	0	0	1	0	0	0	0	0	0	0	0	0	0	0	0	0	0	111	71	73	69	109	0	0	31	1	0	0	0	39
OTU_330	0	0	0	0	0	0	0	0	0	0	0	0	0	0	0	0	0	0	0	0	0	0	0	0	0	0	0	0	0	0	0	0	0	0	0	0	0	0	1	0	0	0	0	75	0	0	0	0	0
OTU_342	0	0	0	1	1	3	0	1	4	0	0	0	1	0	1	0	1	0	0	1	0	15	0	0	0	0	0	0	0	3	161	1	1	0	0	1	0	0	0	0	0	0	0	0	0	0	0	0	0
OTU_71	0	0	9	15	241	263	55	46	143	1	166	36	84	63	69	41	90	0	21	38	5	0	0	0	0	3	58	9	6	22	1790	316	63	2	6	146	0	0	0	0	0	9	32	0	0	0	0	0	0
OTU_310	0	0	0	1	0	0	118	0	1	0	0	0	0	0	0	0	0	0	0	0	0	0	0	0	0	16	0	1	0	0	7	2	0	0	3	1	2	0	0	0	0	0	0	0	0	0	0	0	0
OTU_1415	0	0	0	0	0	0	0	0	0	0	0	0	0	0	0	0	0	0	0	0	0	0	0	0	0	0	0	0	0	0	1	1	0	0	0	0	0	0	0	0	0	0	0	0	0	0	0	0	0
OTU_118	0	0	0	0	0	0	0	0	0	0	0	0	0	0	0	0	1	0	0	3	2	2	0	0	0	0	0	0	0	0	0	0	0	0	0	0	631	67	77	136	69	0	0	55	0	1	0	1	400
OTU_574	0	0	0	0	0	0	0	0	0	0	0	0	0	0	0	0	0	0	0	0	0	0	0	0	0	0	0	0	0	0	0	0	0	0	0	0	12	0	3	2	1	0	0	1	0	0	0	0	10
OTU_456	0	0	0	0	0	0	0	0	0	0	0	0	0	0	0	0	0	0	0	1	1	0	0	0	0	0	0	0	0	0	0	0	0	0	0	0	163	25	33	39	20	0	0	17	0	1	0	2	163
OTU_590	0	0	0	0	0	0	0	0	0	0	0	0	0	0	0	0	0	0	0	0	0	0	2	0	0	0	0	0	0	0	0	0	0	0	0	0	4	0	0	0	1	0	0	2	0	0	0	0	0
OTU_642	0	0	0	0	0	0	0	0	0	0	0	0	0	0	0	0	0	0	0	0	0	0	0	0	0	0	0	0	0	0	0	0	0	0	0	0	2	0	0	0	0	0	0	0	0	0	0	0	1
OTU_487	0	0	0	0	0	0	0	0	0	0	0	0	0	0	0	0	0	0	0	0	0	0	0	0	0	0	0	0	0	0	0	0	0	0	0	0	37	0	0	1	1	0	0	1	0	0	0	0	38
OTU_142	0	0	0	0	0	0	0	0	409	1	0	0	1	0	0	0	0	160	716	0	0	1	0	0	0	186	546	360	0	329	208	382	0	101	0	0	0	0	1	0	0	385	115	0	0	0	2	0	0
OTU_72	0	0	0	0	0	0	0	0	0	0	0	0	0	0	0	0	0	0	0	0	0	0	0	0	0	0	0	0	0	1	2	0	1	0	1606	0	0	0	0	0	0	0	0	0	0	0	0	0	0
OTU_1255	0	0	0	0	0	0	0	0	0	0	0	0	0	0	0	0	0	0	0	0	0	0	0	0	0	0	0	0	0	0	0	0	0	0	0	0	0	0	0	0	0	0	0	6	0	0	0	0	0
OTU_598	0	0	0	0	0	0	0	0	0	0	0	0	0	0	0	0	0	0	0	0	0	0	0	0	0	0	0	0	0	0	0	0	0	0	0	0	0	1	0	1	2	0	0	0	0	0	0	0	0
OTU_892	0	0	0	0	0	0	0	0	0	0	0	0	0	0	0	0	0	0	0	0	0	0	0	0	0	0	0	0	0	0	0	0	0	0	0	0	10	1	3	5	1	0	0	1	0	0	0	0	14
OTU_573	0	0	0	0	0	0	0	0	0	0	0	0	0	0	0	0	0	0	0	0	0	0	0	0	0	0	0	0	0	0	0	0	0	0	0	0	0	26	35	65	20	0	0	15	2	0	0	0	6
OTU_996	0	0	0	0	0	0	0	0	0	0	0	0	0	0	0	0	0	0	0	0	0	0	0	0	0	0	0	0	0	0	0	0	0	0	0	0	15	12	12	21	7	0	0	2	0	0	0	0	11
OTU_1145	0	0	0	0	0	0	0	0	0	0	0	0	0	0	0	0	0	0	0	0	0	0	0	0	0	0	0	0	0	0	0	0	0	0	0	0	1	0	0	0	0	0	0	0	0	0	0	0	5
OTU_364	0	0	0	0	0	0	0	0	0	0	0	0	0	0	0	0	0	0	0	0	0	0	0	29	0	0	0	0	0	0	0	0	0	0	0	0	46	1	0	0	0	0	0	28	0	0	0	0	36
OTU_294	0	0	0	0	0	0	0	0	0	0	0	0	0	0	0	0	0	0	0	0	0	0	0	0	0	0	0	0	0	0	0	0	0	0	0	0	26	10	12	8	17	0	0	7	0	0	0	0	22
OTU_1045	0	0	0	0	0	0	0	0	0	0	0	0	0	0	0	0	0	0	0	0	0	0	0	0	0	0	0	0	0	0	0	0	0	0	0	0	11	13	2	7	8	0	0	6	0	1	0	0	3
OTU_1183	0	0	0	0	0	0	0	0	0	0	0	0	0	0	0	0	0	0	0	0	0	0	0	0	0	0	0	0	0	0	0	0	0	0	0	0	28	8	9	15	7	0	0	4	0	0	0	0	9
OTU_206	0	0	0	0	0	0	0	0	0	0	0	0	0	0	0	0	0	0	0	0	0	0	0	0	0	0	0	0	0	0	0	0	0	0	0	0	0	147	172	173	189	0	0	3	4	0	0	0	4
OTU_231	0	0	0	0	0	0	0	0	0	0	0	0	0	0	0	1	0	0	0	0	0	1	0	0	0	0	0	0	0	0	0	0	0	0	0	0	141	14	18	20	23	0	1	42	4	1	0	0	79
OTU_668	0	0	0	0	0	0	0	0	0	0	0	0	0	0	0	0	0	0	0	0	0	0	0	0	0	0	0	0	0	0	0	0	0	0	0	0	38	9	18	12	6	0	0	66	0	0	0	0	15
OTU_920	0	0	0	0	0	0	0	0	0	0	0	0	0	0	0	1	0	0	0	1	0	0	0	0	0	0	0	0	0	0	0	0	0	0	0	0	42	159	251	226	196	0	1	248	6	0	1	0	24
OTU_700	0	0	0	0	0	0	0	0	0	0	0	0	0	0	0	0	0	0	0	0	0	0	0	0	0	0	0	0	0	0	0	0	0	0	0	0	40	6	15	11	10	0	0	8	0	0	0	0	16
OTU_78	0	0	0	0	0	0	0	0	0	0	0	0	0	0	0	1	0	0	0	1	1	2	0	0	0	0	0	0	0	0	0	0	0	0	0	0	1074	308	432	422	380	0	2	164	10	1	0	1	396
OTU_527	0	0	0	0	0	0	0	0	0	0	0	0	0	0	0	0	0	0	0	0	0	0	0	0	0	0	0	0	0	0	0	0	0	0	0	0	0	31	39	59	38	0	0	0	6	0	0	0	1
OTU_65	0	0	0	0	0	0	0	0	0	0	0	0	1	0	364	1	1	0	0	262	769	1233	1	38	286	0	0	0	0	28	0	0	0	0	0	0	0	5	6	7	4	92	99	7	1	0	0	0	4
OTU_144	0	0	12	72	0	0	0	59	1	0	188	0	1	48	228	20	1	0	1	127	366	4	0	29	280	0	0	41	0	0	0	0	0	0	0	0	0	0	0	0	0	0	0	0	0	0	0	0	2
OTU_779	0	0	0	3	0	0	0	1	0	0	6	0	0	11	29	3	0	0	0	15	38	1	0	0	43	0	0	0	0	0	0	0	0	0	0	0	0	0	0	0	0	0	0	0	0	0	0	0	0
OTU_17	0	0	0	0	0	1	0	0	0	0	0	0	1	1	0	0	0	0	0	307	0	77	555	270	316	1	0	1	0	1	0	0	0	0	1	0	0	0	0	1	0	1149	99	0	0	0	0	0	4
OTU_22	0	2	34	237	0	0	0	0	1015	1765	2199	1286	1	0	0	8164	8519	208	770	4	7	1	2	0	3	608	1048	542	1535	704	7	0	4	2890	50	116	1	0	1	0	0	1051	116	45	41	1	11	8	1
OTU_695	0	0	0	0	0	0	0	0	0	1	0	0	0	0	0	0	0	0	0	0	0	0	0	0	0	0	0	0	0	0	0	0	0	0	0	0	4	0	0	4	0	0	0	16	1	0	0	0	0
OTU_1025	0	0	0	0	0	0	0	0	0	0	0	0	0	0	0	0	0	0	0	0	0	0	0	0	0	0	0	0	0	0	0	0	0	0	0	0	0	11	17	16	17	0	0	1	0	0	0	0	1
OTU_1095	0	0	0	0	0	0	0	0	0	0	0	0	0	0	0	0	0	0	0	0	0	0	0	0	0	0	0	0	0	0	0	0	0	0	0	0	1	8	11	9	10	0	0	7	0	0	0	0	6
OTU_62	0	0	0	0	0	0	0	0	1	0	0	0	0	0	1	1	0	0	0	0	0	0	0	0	0	0	0	0	0	0	0	0	0	0	0	0	213	825	743	814	959	3	0	703	42	0	0	1	192
OTU_1002	0	0	0	0	0	0	0	0	0	0	0	0	0	0	0	0	0	0	0	0	0	0	0	0	0	0	0	0	0	0	0	0	0	0	0	0	19	60	64	61	64	1	0	47	2	0	0	0	14
OTU_320	0	0	0	0	0	0	0	0	0	0	0	0	0	0	0	0	0	0	0	0	0	0	0	0	0	0	0	0	0	0	0	0	0	0	0	0	41	55	32	62	82	0	1	110	5	0	0	0	15
OTU_1309	0	0	0	0	0	0	0	0	0	0	0	0	0	0	0	0	0	0	0	0	0	0	0	0	0	0	0	0	0	0	0	0	0	0	0	0	0	0	1	2	2	0	0	1	1	0	0	0	0
OTU_123	0	0	0	0	0	0	0	0	0	0	0	0	0	0	0	0	0	0	0	0	1	2	0	0	0	0	0	0	0	0	0	0	0	0	0	0	583	71	74	72	83	0	1	335	3	2	0	0	381
OTU_52	0	0	0	0	0	75	82	1	184	0	1	0	0	0	0	0	0	87	192	0	0	0	0	361	2	1176	242	542	0	337	1242	284	0	44	1660	4	0	1	0	2	0	412	531	0	0	0	1	0	3
OTU_616	0	0	0	0	0	0	0	0	0	0	0	0	0	0	0	0	0	0	0	0	0	0	0	0	0	14	0	0	0	0	0	0	0	0	72	0	4	0	2	0	3	0	0	31	0	0	0	0	4
OTU_1214	0	0	0	0	0	0	0	0	0	0	0	0	0	0	0	0	0	0	0	0	0	0	0	0	0	0	0	0	0	0	0	0	0	0	0	0	0	0	0	0	0	0	0	0	0	0	0	0	0
OTU_909	0	0	0	0	0	0	0	0	0	0	0	0	0	0	0	0	0	0	0	0	0	0	0	0	0	0	0	0	0	0	0	0	0	0	0	0	7	8	6	1	3	0	0	0	0	0	0	0	3
OTU_849	0	0	0	0	0	0	0	0	0	0	0	0	0	0	0	0	0	0	0	0	0	0	0	0	0	0	0	0	0	0	0	0	0	0	0	0	35	40	18	18	34	0	0	0	0	0	0	0	19
OTU_385	0	0	0	0	0	0	0	0	0	0	0	0	0	0	0	0	0	0	0	0	0	0	0	0	0	0	0	0	0	0	0	0	0	0	0	0	20	1	7	2	1	0	0	11	0	0	0	0	6
OTU_600	0	0	0	0	0	0	0	0	0	0	0	0	0	0	0	0	0	0	0	0	0	0	0	0	0	0	0	0	0	0	0	0	0	0	0	0	0	16	10	10	6	0	0	0	1	0	0	0	1
OTU_1137	0	0	0	0	0	0	0	0	0	0	0	0	0	0	0	0	0	0	0	1	0	0	0	0	0	0	0	0	0	0	0	0	0	0	0	0	88	1	0	0	0	0	0	0	0	0	0	0	81
OTU_939	0	0	0	0	0	0	0	0	0	0	0	0	0	0	0	0	0	0	0	0	0	0	0	0	0	0	0	0	0	0	0	0	0	0	0	0	0	16	9	13	11	0	0	0	1	0	0	0	0
OTU_376	0	0	0	0	0	0	0	0	0	0	0	0	0	0	0	0	0	0	0	0	0	0	0	0	0	0	0	0	0	0	0	0	0	0	0	0	85	0	0	1	2	0	0	0	0	2	0	0	49
OTU_894	0	0	0	0	0	0	0	0	0	0	0	0	0	0	0	0	0	0	0	0	0	0	0	0	0	0	0	0	0	0	0	0	0	0	0	0	8	0	0	0	0	0	0	0	0	0	0	0	0
OTU_827	0	0	0	0	0	0	0	0	0	0	0	0	0	0	0	0	0	0	0	0	0	0	0	0	0	0	0	0	0	0	0	0	0	0	0	0	10	14	9	7	6	0	0	8	0	0	0	0	3
OTU_571	0	0	0	0	0	0	0	0	0	0	0	0	0	0	0	0	0	0	0	0	0	0	0	0	0	0	0	0	0	0	0	0	0	0	0	0	2	31	34	22	32	0	0	0	1	0	0	0	0
OTU_1005	0	0	0	0	0	0	0	0	0	0	0	0	0	0	0	0	0	0	0	0	0	0	0	0	0	0	0	0	0	0	0	0	0	0	0	0	0	5	7	8	8	0	0	0	0	0	0	0	0
OTU_156	0	0	0	0	0	0	0	0	0	0	0	0	0	0	0	0	0	0	0	0	0	0	0	0	0	0	0	0	0	0	0	0	0	0	0	0	29	347	363	283	340	0	0	0	18	0	0	0	17
OTU_876	0	0	0	0	0	0	0	0	0	0	0	0	0	0	0	0	0	0	0	0	0	0	0	0	0	0	0	0	0	0	0	0	0	0	0	0	39	0	2	0	2	0	0	0	0	0	0	0	16
OTU_1176	0	0	0	0	0	0	0	0	0	0	0	0	0	0	0	0	0	0	0	0	0	0	0	0	0	0	0	0	0	0	0	0	0	0	0	0	0	0	0	0	0	0	0	2	0	0	0	0	2
OTU_934	0	0	0	0	0	0	0	0	0	0	0	0	0	0	0	0	0	0	0	0	0	0	0	0	0	0	0	0	0	0	0	0	0	0	0	0	17	22	27	39	35	0	0	1	0	0	0	0	5
OTU_50	0	0	0	0	0	0	0	0	0	0	0	0	0	0	0	0	0	0	0	0	0	0	0	0	0	0	0	0	0	0	0	0	0	0	0	0	7	1315	1233	1288	1459	3	2	145	12	0	0	0	47
OTU_389	0	0	0	0	0	0	0	0	0	0	0	0	0	0	0	0	0	0	0	0	0	0	0	0	0	0	0	0	0	0	0	0	0	0	0	0	0	168	164	133	155	1	0	18	2	0	0	0	9
OTU_368	0	0	0	0	0	0	0	0	0	0	0	0	0	0	0	0	0	0	0	0	0	0	0	0	0	0	0	0	0	0	0	0	0	0	0	0	78	0	0	0	0	0	0	0	0	0	0	0	16
OTU_517	0	0	0	0	0	0	0	0	0	0	0	0	0	0	0	0	0	0	0	0	0	0	0	0	0	0	0	0	0	0	0	0	0	0	0	0	3	59	66	55	62	0	0	7	3	0	0	0	4
OTU_1090	0	0	0	0	0	0	0	0	0	0	0	0	0	0	0	0	0	0	0	0	0	0	0	0	0	0	0	0	0	0	0	0	0	0	0	0	6	2	8	6	2	0	0	8	0	0	0	0	4
OTU_743	0	0	0	0	0	0	0	0	0	0	0	0	0	0	0	0	0	0	0	0	0	0	0	0	0	0	0	0	0	0	0	0	0	0	0	0	40	3	2	3	5	0	0	11	1	0	0	0	27
OTU_935	0	0	0	0	0	0	0	0	0	0	0	0	0	0	0	0	0	0	0	0	0	0	0	0	0	0	0	0	0	0	0	0	0	0	0	0	8	30	25	26	33	0	0	0	2	0	0	0	6
OTU_1040	0	0	0	0	0	0	0	0	0	0	0	0	0	0	0	0	0	0	0	0	0	0	0	0	0	0	0	0	0	0	0	0	0	0	0	0	0	0	1	0	4	0	0	0	0	0	0	0	1
OTU_946	0	0	0	0	0	0	0	0	0	0	0	0	0	0	0	0	0	0	0	0	0	0	0	0	0	0	0	0	0	0	0	0	0	0	0	0	0	5	8	4	2	0	0	0	1	0	0	0	0
OTU_822	0	0	0	0	0	0	0	0	0	0	0	0	0	0	0	0	0	0	0	0	0	0	0	0	0	0	0	0	0	0	0	0	0	0	0	0	22	6	1	2	7	0	0	3	0	0	0	0	14
OTU_974	0	0	0	0	0	0	0	0	0	0	0	0	0	0	0	0	0	0	0	0	0	0	0	0	0	0	0	0	0	0	0	0	0	0	0	0	0	3	12	13	8	0	0	0	1	0	0	0	0
OTU_881	0	0	0	0	0	0	0	0	0	0	0	0	0	0	0	0	0	0	0	0	0	1	0	0	0	0	0	0	0	0	0	0	0	0	0	0	21	0	2	1	0	0	0	0	0	0	0	0	13
OTU_584	0	0	0	0	0	0	0	0	0	0	0	0	0	0	0	0	0	0	0	0	0	0	0	0	0	0	0	0	0	0	0	0	0	0	0	0	0	28	28	33	49	0	0	0	1	0	0	0	2
OTU_950	0	0	0	0	0	0	0	0	0	0	0	0	0	0	0	0	0	0	0	0	0	0	0	0	0	0	0	0	0	0	0	0	0	0	0	0	1	11	18	21	8	0	0	12	1	0	0	0	1
OTU_362	0	0	0	0	0	0	0	0	0	0	0	0	0	0	0	0	0	0	0	1	0	0	0	0	0	0	0	0	0	0	0	0	0	0	0	0	55	66	46	57	55	0	0	22	4	1	0	0	31
OTU_1027	0	0	0	0	0	0	0	0	0	0	0	0	0	0	0	0	0	0	0	0	0	0	0	0	0	0	0	0	0	0	0	0	0	0	0	0	21	28	43	20	27	0	0	13	0	0	0	0	6
OTU_703	0	0	0	0	0	0	0	0	0	0	0	0	0	0	0	0	0	0	0	0	0	0	0	0	0	0	0	0	0	0	0	0	0	0	0	0	0	3	2	3	1	0	0	34	0	0	0	0	0
OTU_1083	0	0	0	0	0	0	0	0	0	0	0	0	0	0	0	0	0	0	0	0	0	0	0	0	0	0	0	0	0	0	0	0	0	0	0	0	1	1	1	1	0	0	0	9	1	0	0	0	2
OTU_922	0	0	0	0	0	0	0	0	0	0	0	0	0	0	0	0	0	0	0	0	0	0	0	0	0	0	0	0	0	0	0	0	0	0	0	0	0	9	7	2	4	0	0	0	0	0	0	0	0
OTU_13	0	0	0	0	0	0	0	0	0	0	0	0	0	0	0	0	0	0	0	0	0	0	0	0	0	0	0	0	0	0	0	0	0	0	0	0	0	0	0	0	0	0	0	1	0	0	0	0	0
OTU_335	0	0	0	0	0	0	0	0	0	0	0	0	0	0	0	0	0	0	0	0	0	1	0	0	0	0	0	0	0	0	0	0	0	0	0	0	108	0	0	0	0	0	0	6	0	1	0	0	28
OTU_1151	0	0	0	0	0	0	0	0	0	0	0	0	0	0	0	0	0	0	0	0	0	0	0	0	0	0	0	0	0	0	0	0	0	0	0	0	5	2	1	0	1	0	0	0	0	0	0	0	8
OTU_241	0	0	0	0	0	0	0	0	0	0	0	0	0	0	0	0	0	0	0	0	0	0	0	0	0	0	0	0	0	0	0	0	0	0	0	0	3	99	97	91	115	0	0	2	5	0	0	0	2
OTU_1167	0	0	0	0	0	0	0	0	0	0	0	0	0	0	0	0	0	0	0	0	0	0	0	0	0	0	0	0	0	0	0	0	0	0	0	0	4	0	0	0	0	0	0	0	0	0	1	0	10
OTU_901	0	0	0	0	0	0	0	0	0	0	0	0	0	0	0	0	0	0	0	1	0	0	0	0	0	0	0	0	0	0	0	0	0	0	0	0	19	1	3	2	0	0	0	5	0	0	0	0	11
OTU_650	0	0	0	0	0	0	0	0	0	0	0	0	0	0	0	0	0	0	0	0	0	0	0	0	0	0	0	0	0	0	0	0	0	0	0	0	2	0	0	0	0	0	0	61	0	0	0	0	4
OTU_1075	0	0	0	0	0	0	0	0	0	0	0	0	0	0	0	0	0	0	0	0	0	0	0	0	0	0	0	0	0	0	0	0	0	0	0	0	12	1	4	0	2	0	0	38	0	0	0	0	2
OTU_595	0	0	0	0	0	0	0	0	0	0	0	0	0	0	0	0	0	0	0	0	0	0	0	0	0	0	0	0	0	0	0	0	0	0	4	0	11	99	85	102	98	1	0	62	15	0	0	0	23
OTU_1007	0	0	0	0	0	0	0	0	0	0	0	0	0	0	0	0	0	0	0	0	0	0	0	0	0	0	0	0	0	0	0	0	0	0	0	0	0	9	12	9	11	0	0	0	1	0	0	0	0
OTU_400	0	0	0	0	0	0	0	0	0	0	0	0	0	0	0	0	0	0	0	0	0	0	0	0	0	0	0	0	0	0	0	0	1	0	1304	0	0	41	36	48	53	0	0	0	1	0	0	0	1
OTU_785	0	0	0	0	0	0	0	0	0	0	0	0	0	0	0	0	0	0	0	0	0	0	0	0	0	0	0	0	0	0	0	0	0	0	116	0	0	0	0	1	1	0	0	0	0	0	0	0	0
OTU_369	0	0	0	0	0	0	0	0	0	0	0	0	0	0	0	0	0	0	0	0	0	0	0	0	0	0	0	0	0	0	0	0	0	0	0	0	225	0	0	0	0	0	0	33	0	1	0	0	75
OTU_670	0	0	0	0	0	0	0	0	0	0	0	0	0	0	0	0	0	0	0	0	0	0	0	0	0	0	0	0	0	0	0	0	0	0	0	0	129	1	0	0	0	0	0	12	0	0	0	0	48
OTU_33	0	0	0	0	0	0	0	0	0	0	0	0	0	0	0	0	0	0	0	0	0	0	0	0	0	0	0	0	0	1	2	1	1	0	3386	1	0	0	0	0	0	0	0	0	0	0	0	0	0
OTU_11	0	0	0	0	0	0	0	0	0	0	0	0	0	0	0	0	0	0	0	0	0	0	0	0	0	0	0	0	0	0	0	0	0	0	0	0	125	0	0	0	0	0	0	21	0	0	0	0	42
OTU_1201	0	0	0	0	0	0	0	0	0	0	0	0	0	0	0	1	0	0	0	7	6	6	1	0	0	0	0	0	0	0	0	0	0	0	1	0	6473	1	1	4	0	0	1	928	5	11	9	3	1981
OTU_152	0	0	0	0	0	0	0	0	0	0	0	0	0	0	0	1	0	0	0	0	0	0	0	0	0	0	0	0	0	0	0	0	0	0	0	0	5	191	192	164	138	3	0	93	67	0	0	0	18
OTU_350	0	0	0	1	0	0	0	0	0	0	0	0	0	0	0	0	0	0	0	0	0	0	0	0	0	0	0	0	0	0	0	0	0	0	0	0	100	102	89	55	100	0	0	51	17	0	1	0	61
OTU_403	0	0	0	0	0	0	0	0	0	0	0	0	0	0	0	0	0	0	0	0	0	3	0	0	0	0	0	0	0	0	0	0	0	0	0	0	176	85	66	95	53	14	0	65	32	1	1	0	135
OTU_295	0	0	0	0	0	0	0	0	0	0	0	0	0	0	0	0	0	0	0	0	0	0	0	0	0	0	0	0	0	0	0	0	0	0	0	0	0	39	31	43	57	0	0	0	9	0	0	0	2
OTU_373	0	0	0	0	0	0	0	0	0	0	0	0	0	0	0	0	0	0	0	0	0	0	0	0	0	0	0	0	0	0	0	0	0	0	0	0	47	14	18	13	2	0	0	30	1	1	0	0	29
OTU_964	0	0	0	0	0	0	0	0	0	0	0	0	0	0	0	0	0	0	0	0	0	0	0	0	0	0	0	0	0	0	0	0	0	0	0	0	1	24	18	24	25	0	0	0	4	0	0	0	13
OTU_654	0	0	0	0	0	0	0	0	0	0	0	0	0	0	0	0	0	0	0	0	0	0	0	0	0	0	0	0	0	43	0	0	0	0	0	0	0	0	0	0	0	0	42	0	0	0	0	0	0
OTU_497	0	0	0	0	0	0	0	0	0	0	0	0	0	0	0	0	1	0	0	0	0	0	0	0	0	0	0	0	0	0	0	0	0	0	0	0	0	54	77	42	73	0	0	0	29	0	0	0	3
OTU_354	0	0	0	0	0	0	0	0	0	0	0	0	0	0	0	0	0	0	0	0	0	0	0	0	0	0	0	0	0	0	0	0	0	0	0	0	0	80	39	59	54	0	0	0	9	0	0	0	3
OTU_555	0	0	0	0	0	0	0	0	0	0	0	0	0	0	0	0	0	0	0	0	0	0	0	0	0	0	0	0	0	0	0	0	0	0	0	0	0	60	43	32	48	0	0	3	11	0	0	0	3
OTU_963	0	0	0	0	0	0	0	0	0	0	0	0	0	0	0	0	0	0	0	0	0	0	0	0	0	0	0	0	0	0	0	0	0	0	0	0	0	25	31	16	20	0	0	0	23	0	0	0	0
OTU_1022	0	0	0	0	0	0	0	0	0	0	0	0	0	0	0	0	1	0	0	0	0	0	0	0	0	0	0	0	0	0	0	0	0	0	0	0	0	14	11	8	5	0	0	0	17	0	0	0	0
OTU_936	0	0	0	0	0	0	0	0	0	0	0	0	0	0	0	0	0	0	0	0	0	0	0	0	0	0	0	0	0	0	0	0	0	0	0	0	0	4	2	2	0	0	0	0	1	0	0	0	0
OTU_623	0	0	0	0	0	0	0	0	0	0	0	0	0	0	0	0	0	0	0	0	0	0	0	0	0	0	0	0	0	0	0	0	0	0	0	0	1	52	56	39	28	0	0	0	10	0	0	0	5
[truncated: 13 more columns]

## Sheet: Taxonomy
	Kingdom	Phylum	Class	Order	Family	Genus	Species
OTU_1196	Bacteria	Armatimonadetes	Armatimonadetes_gp5	Class_Armatimonadetes_gp5	Class_Armatimonadetes_gp5	Class_Armatimonadetes_gp5	Class_Armatimonadetes_gp5_OTU_1196
OTU_943	Bacteria	Armatimonadetes	Armatimonadetes_gp5	Class_Armatimonadetes_gp5	Class_Armatimonadetes_gp5	Class_Armatimonadetes_gp5	Class_Armatimonadetes_gp5_OTU_943
OTU_967	Bacteria	Armatimonadetes	Armatimonadetes_gp5	Class_Armatimonadetes_gp5	Class_Armatimonadetes_gp5	Class_Armatimonadetes_gp5	Class_Armatimonadetes_gp5_OTU_967
OTU_1087	Bacteria	Armatimonadetes	Armatimonadetes_gp5	Class_Armatimonadetes_gp5	Class_Armatimonadetes_gp5	Class_Armatimonadetes_gp5	Class_Armatimonadetes_gp5_OTU_1087
OTU_1198	Bacteria	Armatimonadetes	Armatimonadetes_gp5	Class_Armatimonadetes_gp5	Class_Armatimonadetes_gp5	Class_Armatimonadetes_gp5	Class_Armatimonadetes_gp5_OTU_1198
OTU_162	Bacteria	Bacteroidetes	Cytophagia	Cytophagales	Cytophagaceae	Hymenobacter	Hymenobacter_OTU_162
OTU_264	Bacteria	Bacteroidetes	Sphingobacteriia	Sphingobacteriales	Chitinophagaceae	Family_Chitinophagaceae	Family_Chitinophagaceae_OTU_264
OTU_280	Bacteria	Bacteroidetes	Sphingobacteriia	Sphingobacteriales	Chitinophagaceae	Terrimonas	Terrimonas_OTU_280
OTU_1092	Bacteria	Bacteroidetes	Sphingobacteriia	Sphingobacteriales	Chitinophagaceae	Terrimonas	Terrimonas_OTU_1092
OTU_150	Bacteria	Bacteroidetes	Sphingobacteriia	Sphingobacteriales	Chitinophagaceae	Terrimonas	Terrimonas_OTU_150
OTU_569	Bacteria	Bacteroidetes	Sphingobacteriia	Sphingobacteriales	Chitinophagaceae	Terrimonas	Terrimonas_OTU_569
OTU_413	Bacteria	Bacteroidetes	Sphingobacteriia	Sphingobacteriales	Chitinophagaceae	Sediminibacterium	Sediminibacterium_OTU_413
OTU_139	Bacteria	Bacteroidetes	Flavobacteriia	Flavobacteriales	Order_Flavobacteriales	Order_Flavobacteriales	Order_Flavobacteriales_OTU_139
OTU_187	Bacteria	Bacteroidetes	Flavobacteriia	Flavobacteriales	Order_Flavobacteriales	Order_Flavobacteriales	Order_Flavobacteriales_OTU_187
OTU_7	Bacteria	Bacteroidetes	Flavobacteriia	Flavobacteriales	Flavobacteriaceae	Chryseobacterium	Chryseobacterium_OTU_7
OTU_371	Bacteria	Bacteroidetes	Flavobacteriia	Flavobacteriales	Flavobacteriaceae	Flavobacterium	Flavobacterium_OTU_371
OTU_1059	Bacteria	Bacteroidetes	Flavobacteriia	Flavobacteriales	Flavobacteriaceae	Flavobacterium	Flavobacterium_OTU_1059
OTU_1457	Bacteria	Bacteroidetes	Flavobacteriia	Flavobacteriales	Flavobacteriaceae	Flavobacterium	Flavobacterium_OTU_1457
OTU_238	Bacteria	Bacteroidetes	Flavobacteriia	Flavobacteriales	Flavobacteriaceae	Flavobacterium	Flavobacterium_OTU_238
OTU_1111	Bacteria	Bacteroidetes	Flavobacteriia	Flavobacteriales	Flavobacteriaceae	Flavobacterium	Flavobacterium_OTU_1111
OTU_54	Bacteria	Bacteroidetes	Flavobacteriia	Flavobacteriales	Flavobacteriaceae	Flavobacterium	Flavobacterium_OTU_54
OTU_673	Bacteria	Bacteroidetes	Flavobacteriia	Flavobacteriales	Cryomorphaceae	Family_Cryomorphaceae	Family_Cryomorphaceae_OTU_673
OTU_927	Bacteria	Bacteroidetes	Flavobacteriia	Flavobacteriales	Cryomorphaceae	Fluviicola	Fluviicola_OTU_927
OTU_147	Bacteria	Bacteroidetes	Sphingobacteriia	Sphingobacteriales	Order_Sphingobacteriales	Order_Sphingobacteriales	Order_Sphingobacteriales_OTU_147
OTU_582	Bacteria	Bacteroidetes	Sphingobacteriia	Sphingobacteriales	Order_Sphingobacteriales	Order_Sphingobacteriales	Order_Sphingobacteriales_OTU_582
OTU_830	Bacteria	Bacteroidetes	Sphingobacteriia	Sphingobacteriales	Saprospiraceae	Family_Saprospiraceae	Family_Saprospiraceae_OTU_830
OTU_972	Bacteria	Bacteroidetes	Sphingobacteriia	Sphingobacteriales	Order_Sphingobacteriales	Order_Sphingobacteriales	Order_Sphingobacteriales_OTU_972
OTU_392	Bacteria	Bacteroidetes	Sphingobacteriia	Sphingobacteriales	Saprospiraceae	Family_Saprospiraceae	Family_Saprospiraceae_OTU_392
OTU_442	Bacteria	Bacteroidetes	Sphingobacteriia	Sphingobacteriales	Saprospiraceae	Haliscomenobacter	Haliscomenobacter_OTU_442
OTU_1086	Bacteria	Bacteroidetes	Sphingobacteriia	Sphingobacteriales	Order_Sphingobacteriales	Order_Sphingobacteriales	Order_Sphingobacteriales_OTU_1086
OTU_952	Bacteria	Bacteroidetes	Sphingobacteriia	Sphingobacteriales	Saprospiraceae	Family_Saprospiraceae	Family_Saprospiraceae_OTU_952
OTU_837	Bacteria	Bacteroidetes	Sphingobacteriia	Sphingobacteriales	Saprospiraceae	Phaeodactylibacter	Phaeodactylibacter_OTU_837
OTU_558	Bacteria	Bacteroidetes	Sphingobacteriia	Sphingobacteriales	Order_Sphingobacteriales	Order_Sphingobacteriales	Order_Sphingobacteriales_OTU_558
OTU_1156	Bacteria	Bacteroidetes	Sphingobacteriia	Sphingobacteriales	Order_Sphingobacteriales	Order_Sphingobacteriales	Order_Sphingobacteriales_OTU_1156
OTU_985	Bacteria	Bacteroidetes	Sphingobacteriia	Sphingobacteriales	Sphingobacteriaceae	Solitalea	Solitalea_OTU_985
OTU_453	Bacteria	Bacteroidetes	Sphingobacteriia	Sphingobacteriales	Sphingobacteriaceae	Pedobacter	Pedobacter_OTU_453
OTU_706	Bacteria	Bacteroidetes	Sphingobacteriia	Sphingobacteriales	Sphingobacteriaceae	Pedobacter	Pedobacter_OTU_706
OTU_12	Bacteria	Bacteroidetes	Sphingobacteriia	Sphingobacteriales	Sphingobacteriaceae	Pedobacter	Pedobacter_OTU_12
OTU_1257	Bacteria	Bacteroidetes	Sphingobacteriia	Sphingobacteriales	Sphingobacteriaceae	Pedobacter	Pedobacter_OTU_1257
OTU_196	Bacteria	Bacteroidetes	Sphingobacteriia	Sphingobacteriales	Sphingobacteriaceae	Pedobacter	Pedobacter_OTU_196
OTU_102	Bacteria	Bacteroidetes	Sphingobacteriia	Sphingobacteriales	Sphingobacteriaceae	Mucilaginibacter	Mucilaginibacter_OTU_102
OTU_1399	Bacteria	Bacteroidetes	Cytophagia	Cytophagales	Cytophagaceae	Dyadobacter	Dyadobacter_OTU_1399
OTU_25	Bacteria	Bacteroidetes	Cytophagia	Cytophagales	Cytophagaceae	Spirosoma	Spirosoma_OTU_25
OTU_30	Bacteria	Bacteroidetes	Cytophagia	Cytophagales	Cytophagaceae	Spirosoma	Spirosoma_OTU_30
OTU_38	Bacteria	Bacteroidetes	Cytophagia	Cytophagales	Cytophagaceae	Family_Cytophagaceae	Family_Cytophagaceae_OTU_38
OTU_253	Bacteria	Bacteroidetes	Cytophagia	Cytophagales	Chryseolinea	Family_Chryseolinea	Family_Chryseolinea_OTU_253
OTU_91	Bacteria	Bacteroidetes	Cytophagia	Cytophagales	Chryseolinea	Family_Chryseolinea	Family_Chryseolinea_OTU_91
OTU_1003	Bacteria	Bacteroidetes	Cytophagia	Cytophagales	Order_Cytophagales	Order_Cytophagales	Order_Cytophagales_OTU_1003
OTU_348	Bacteria	Bacteroidetes	Cytophagia	Cytophagales	Chryseolinea	Family_Chryseolinea	Family_Chryseolinea_OTU_348
OTU_850	Bacteria	Bacteroidetes	Cytophagia	Cytophagales	Chryseolinea	Family_Chryseolinea	Family_Chryseolinea_OTU_850
OTU_506	Bacteria	Bacteroidetes	Cytophagia	Cytophagales	Order_Cytophagales	Order_Cytophagales	Order_Cytophagales_OTU_506
OTU_1044	Bacteria	Bacteroidetes	Cytophagia	Cytophagales	Chryseolinea	Family_Chryseolinea	Family_Chryseolinea_OTU_1044
OTU_195	Bacteria	Bacteroidetes	Cytophagia	Cytophagales	Order_Cytophagales	Order_Cytophagales	Order_Cytophagales_OTU_195
OTU_1199	Bacteria	Bacteroidetes	Cytophagia	Cytophagales	Chryseolinea	Family_Chryseolinea	Family_Chryseolinea_OTU_1199
OTU_991	Bacteria	Bacteroidetes	Cytophagia	Cytophagales	Order_Cytophagales	Order_Cytophagales	Order_Cytophagales_OTU_991
OTU_55	Bacteria	Bacteroidetes	Cytophagia	Cytophagales	Chryseolinea	Family_Chryseolinea	Family_Chryseolinea_OTU_55
OTU_674	Bacteria	Bacteroidetes	Cytophagia	Cytophagales	Order_Cytophagales	Order_Cytophagales	Order_Cytophagales_OTU_674
OTU_61	Archaea	Thaumarchaeota	Nitrosopumilales	Nitrosopumilaceae	Nitrosopumilus	Family_Nitrosopumilus	Family_Nitrosopumilus_OTU_61
OTU_1234	Bacteria	Nitrospirae	Nitrospira	Nitrospirales	Nitrospiraceae	Nitrospira	Nitrospira_OTU_1234
OTU_481	Bacteria	Chlamydiae	Chlamydiia	Chlamydiales	Parachlamydiaceae	Family_Parachlamydiaceae	Family_Parachlamydiaceae_OTU_481
OTU_755	Bacteria	Chlamydiae	Chlamydiia	Chlamydiales	Order_Chlamydiales	Order_Chlamydiales	Order_Chlamydiales_OTU_755
OTU_1210	Bacteria	Chlamydiae	Chlamydiia	Chlamydiales	Order_Chlamydiales	Order_Chlamydiales	Order_Chlamydiales_OTU_1210
OTU_1163	Bacteria	Chlamydiae	Chlamydiia	Chlamydiales	Parachlamydiaceae	Parachlamydia	Parachlamydia_OTU_1163
OTU_1178	Bacteria	Chlamydiae	Chlamydiia	Chlamydiales	Parachlamydiaceae	Parachlamydia	Parachlamydia_OTU_1178
OTU_367	Bacteria	Chlamydiae	Chlamydiia	Chlamydiales	Parachlamydiaceae	Family_Parachlamydiaceae	Family_Parachlamydiaceae_OTU_367
OTU_1157	Bacteria	Chlamydiae	Chlamydiia	Chlamydiales	Parachlamydiaceae	Parachlamydia	Parachlamydia_OTU_1157
OTU_1034	Bacteria	Chlamydiae	Chlamydiia	Chlamydiales	Parachlamydiaceae	Neochlamydia	Neochlamydia_OTU_1034
OTU_1046	Bacteria	Chlamydiae	Chlamydiia	Chlamydiales	Order_Chlamydiales	Order_Chlamydiales	Order_Chlamydiales_OTU_1046
OTU_906	Bacteria	Chlamydiae	Chlamydiia	Chlamydiales	Order_Chlamydiales	Order_Chlamydiales	Order_Chlamydiales_OTU_906
OTU_955	Bacteria	Proteobacteria	Deltaproteobacteria	Bdellovibrionales	Bacteriovoracaceae	Peredibacter	Peredibacter_OTU_955
OTU_549	Bacteria	Proteobacteria	Deltaproteobacteria	Bdellovibrionales	Bacteriovoracaceae	Family_Bacteriovoracaceae	Family_Bacteriovoracaceae_OTU_549
OTU_1232	Bacteria	Proteobacteria	Deltaproteobacteria	Bdellovibrionales	Bacteriovoracaceae	Bacteriovorax	Bacteriovorax_OTU_1232
OTU_412	Bacteria	Firmicutes	Clostridia	Clostridiales	Lachnospiraceae	Lachnospira	Lachnospira_OTU_412
OTU_344	Bacteria	Firmicutes	Clostridia	Clostridiales	Clostridiaceae_1	Clostridium_sensu_stricto	Clostridium_sensu_stricto_OTU_344
OTU_1060	Bacteria	Firmicutes	Clostridia	Clostridiales	Peptostreptococcaceae	Family_Peptostreptococcaceae	Family_Peptostreptococcaceae_OTU_1060
OTU_733	Bacteria	Firmicutes	Bacilli	Bacillales	Paenibacillaceae_1	Paenibacillus	Paenibacillus_OTU_733
OTU_254	Bacteria	Firmicutes	Bacilli	Lactobacillales	Carnobacteriaceae	Atopostipes	Atopostipes_OTU_254
OTU_542	Bacteria	Firmicutes	Erysipelotrichia	Erysipelotrichales	Erysipelotrichaceae	Turicibacter	Turicibacter_OTU_542
OTU_279	Bacteria	Firmicutes	Bacilli	Bacillales	Staphylococcaceae	Jeotgalicoccus	Jeotgalicoccus_OTU_279
OTU_448	Bacteria	Firmicutes	Bacilli	Bacillales	Bacillaceae_1	Bacillus	Bacillus_OTU_448
OTU_104	Bacteria	Firmicutes	Bacilli	Bacillales	Bacillaceae_1	Bacillus	Bacillus_OTU_104
OTU_495	Bacteria	Firmicutes	Bacilli	Bacillales	Planococcaceae	Paenisporosarcina	Paenisporosarcina_OTU_495
OTU_84	Bacteria	Firmicutes	Bacilli	Bacillales	Order_Bacillales	Order_Bacillales	Order_Bacillales_OTU_84
OTU_16	Bacteria	Firmicutes	Bacilli	Bacillales	Bacillaceae_1	Bacillus	Bacillus_OTU_16
OTU_747	Bacteria	Firmicutes	Bacilli	Bacillales	Bacillaceae_1	Bacillus	Bacillus_OTU_747
OTU_40	Bacteria	Firmicutes	Bacilli	Lactobacillales	Streptococcaceae	Streptococcus	Streptococcus_OTU_40
OTU_1133	Bacteria	Acidobacteria	Acidobacteria_Gp15	Class_Acidobacteria_Gp15	Class_Acidobacteria_Gp15	Class_Acidobacteria_Gp15	Class_Acidobacteria_Gp15_OTU_1133
OTU_756	Bacteria	Acidobacteria	Acidobacteria_Gp3	Class_Acidobacteria_Gp3	Class_Acidobacteria_Gp3	Class_Acidobacteria_Gp3	Class_Acidobacteria_Gp3_OTU_756
OTU_680	Bacteria	Acidobacteria	Acidobacteria_Gp3	Class_Acidobacteria_Gp3	Class_Acidobacteria_Gp3	Class_Acidobacteria_Gp3	Class_Acidobacteria_Gp3_OTU_680
OTU_1194	Bacteria	Acidobacteria	Acidobacteria_Gp3	Class_Acidobacteria_Gp3	Class_Acidobacteria_Gp3	Class_Acidobacteria_Gp3	Class_Acidobacteria_Gp3_OTU_1194
OTU_444	Bacteria	Acidobacteria	Acidobacteria_Gp2	Class_Acidobacteria_Gp2	Class_Acidobacteria_Gp2	Class_Acidobacteria_Gp2	Class_Acidobacteria_Gp2_OTU_444
OTU_1011	Bacteria	Acidobacteria	Acidobacteria_Gp5	Class_Acidobacteria_Gp5	Class_Acidobacteria_Gp5	Class_Acidobacteria_Gp5	Class_Acidobacteria_Gp5_OTU_1011
OTU_88	Bacteria	Acidobacteria	Acidobacteria_Gp1	Terriglobus	Order_Terriglobus	Order_Terriglobus	Order_Terriglobus_OTU_88
OTU_1187	Bacteria	Spirochaetes	Spirochaetia	Spirochaetales	Leptospiraceae	Turneriella	Turneriella_OTU_1187
OTU_87	Bacteria	Actinobacteria	Actinobacteria	Solirubrobacterales	Order_Solirubrobacterales	Order_Solirubrobacterales	Order_Solirubrobacterales_OTU_87
OTU_317	Bacteria	Actinobacteria	Actinobacteria	Solirubrobacterales	Conexibacteraceae	Conexibacter	Conexibacter_OTU_317
OTU_411	Bacteria	Fusobacteria	Fusobacteriia	Fusobacteriales	Leptotrichiaceae	Leptotrichia	Leptotrichia_OTU_411
OTU_645	Bacteria	Actinobacteria	Actinobacteria	Class_Actinobacteria	Class_Actinobacteria	Class_Actinobacteria	Class_Actinobacteria_OTU_645
OTU_1186	Bacteria	Actinobacteria	Actinobacteria	Acidimicrobiales	Acidimicrobineae	Aciditerrimonas	Aciditerrimonas_OTU_1186
OTU_1139	Bacteria	Actinobacteria	Actinobacteria	Class_Actinobacteria	Class_Actinobacteria	Class_Actinobacteria	Class_Actinobacteria_OTU_1139
OTU_867	Bacteria	Actinobacteria	Actinobacteria	Acidimicrobiales	Acidimicrobineae	Aciditerrimonas	Aciditerrimonas_OTU_867
OTU_1262	Bacteria	Actinobacteria	Actinobacteria	Acidimicrobiales	Order_Acidimicrobiales	Order_Acidimicrobiales	Order_Acidimicrobiales_OTU_1262
OTU_158	Bacteria	Actinobacteria	Actinobacteria	Class_Actinobacteria	Class_Actinobacteria	Class_Actinobacteria	Class_Actinobacteria_OTU_158
OTU_275	Bacteria	Actinobacteria	Actinobacteria	Acidimicrobiales	Acidimicrobiaceae	Ilumatobacter	Ilumatobacter_OTU_275
OTU_639	Bacteria	Actinobacteria	Actinobacteria	Acidimicrobiales	Iamiaceae	Family_Iamiaceae	Family_Iamiaceae_OTU_639
OTU_81	Bacteria	Actinobacteria	Actinobacteria	Acidimicrobiales	Order_Acidimicrobiales	Order_Acidimicrobiales	Order_Acidimicrobiales_OTU_81
OTU_699	Bacteria	Actinobacteria	Actinobacteria	Class_Actinobacteria	Class_Actinobacteria	Class_Actinobacteria	Class_Actinobacteria_OTU_699
OTU_1410	Bacteria	Actinobacteria	Actinobacteria	Acidimicrobiales	Order_Acidimicrobiales	Order_Acidimicrobiales	Order_Acidimicrobiales_OTU_1410
OTU_738	Bacteria	Actinobacteria	Actinobacteria	Actinomycetales	Nocardioidaceae	Family_Nocardioidaceae	Family_Nocardioidaceae_OTU_738
OTU_180	Bacteria	Actinobacteria	Actinobacteria	Actinomycetales	Corynebacteriaceae	Corynebacterium	Corynebacterium_OTU_180
OTU_233	Bacteria	Actinobacteria	Actinobacteria	Actinomycetales	Corynebacteriaceae	Corynebacterium	Corynebacterium_OTU_233
OTU_176	Bacteria	Actinobacteria	Actinobacteria	Actinomycetales	Mycobacteriaceae	Mycobacterium	Mycobacterium_OTU_176
OTU_47	Bacteria	Actinobacteria	Actinobacteria	Actinomycetales	Nocardiaceae	Rhodococcus	Rhodococcus_OTU_47
OTU_93	Bacteria	Actinobacteria	Actinobacteria	Actinomycetales	Pseudonocardiaceae	Pseudonocardia	Pseudonocardia_OTU_93
OTU_161	Bacteria	Actinobacteria	Actinobacteria	Actinomycetales	Order_Actinomycetales	Order_Actinomycetales	Order_Actinomycetales_OTU_161
OTU_255	Bacteria	Actinobacteria	Actinobacteria	Actinomycetales	Order_Actinomycetales	Order_Actinomycetales	Order_Actinomycetales_OTU_255
OTU_97	Bacteria	Actinobacteria	Actinobacteria	Actinomycetales	Order_Actinomycetales	Order_Actinomycetales	Order_Actinomycetales_OTU_97
OTU_34	Bacteria	Actinobacteria	Actinobacteria	Actinomycetales	Nakamurellaceae	Nakamurella	Nakamurella_OTU_34
OTU_64	Bacteria	Actinobacteria	Actinobacteria	Actinomycetales	Streptomycetaceae	Streptomyces	Streptomyces_OTU_64
OTU_42	Bacteria	Actinobacteria	Actinobacteria	Actinomycetales	Micromonosporaceae	Family_Micromonosporaceae	Family_Micromonosporaceae_OTU_42
OTU_23	Bacteria	Actinobacteria	Actinobacteria	Actinomycetales	Promicromonosporaceae	Promicromonospora	Promicromonospora_OTU_23
OTU_119	Bacteria	Actinobacteria	Actinobacteria	Actinomycetales	Promicromonosporaceae	Cellulosimicrobium	Cellulosimicrobium_OTU_119
OTU_271	Bacteria	Actinobacteria	Actinobacteria	Actinomycetales	Micrococcaceae	Kocuria	Kocuria_OTU_271
OTU_129	Bacteria	Actinobacteria	Actinobacteria	Actinomycetales	Micrococcaceae	Micrococcus	Micrococcus_OTU_129
OTU_760	Bacteria	Actinobacteria	Actinobacteria	Actinomycetales	Micrococcaceae	Arthrobacter	Arthrobacter_OTU_760
OTU_416	Bacteria	Actinobacteria	Actinobacteria	Actinomycetales	Microbacteriaceae	Microbacterium	Microbacterium_OTU_416
OTU_66	Bacteria	Actinobacteria	Actinobacteria	Actinomycetales	Microbacteriaceae	Leucobacter	Leucobacter_OTU_66
OTU_202	Bacteria	Actinobacteria	Actinobacteria	Actinomycetales	Microbacteriaceae	Family_Microbacteriaceae	Family_Microbacteriaceae_OTU_202
OTU_421	Bacteria	Actinobacteria	Actinobacteria	Actinomycetales	Microbacteriaceae	Amnibacterium	Amnibacterium_OTU_421
OTU_1069	Bacteria	Actinobacteria	Actinobacteria	Actinomycetales	Order_Actinomycetales	Order_Actinomycetales	Order_Actinomycetales_OTU_1069
OTU_825	Bacteria	Nitrospirae	Nitrospira	Nitrospirales	Nitrospiraceae	Nitrospira	Nitrospira_OTU_825
OTU_132	Bacteria	Nitrospirae	Nitrospira	Nitrospirales	Nitrospiraceae	Nitrospira	Nitrospira_OTU_132
OTU_9	Bacteria	Nitrospirae	Nitrospira	Nitrospirales	Nitrospiraceae	Nitrospira	Nitrospira_OTU_9
OTU_1071	Bacteria	Nitrospirae	Nitrospira	Nitrospirales	Nitrospiraceae	Nitrospira	Nitrospira_OTU_1071
OTU_1023	Bacteria	Nitrospirae	Nitrospira	Nitrospirales	Nitrospiraceae	Nitrospira	Nitrospira_OTU_1023
OTU_1077	Bacteria	Nitrospirae	Nitrospira	Nitrospirales	Nitrospiraceae	Nitrospira	Nitrospira_OTU_1077
OTU_886	Bacteria	Nitrospirae	Nitrospira	Nitrospirales	Nitrospiraceae	Nitrospira	Nitrospira_OTU_886
OTU_923	Bacteria	Nitrospirae	Nitrospira	Nitrospirales	Nitrospiraceae	Nitrospira	Nitrospira_OTU_923
OTU_1078	Bacteria	Nitrospirae	Nitrospira	Nitrospirales	Nitrospiraceae	Nitrospira	Nitrospira_OTU_1078
OTU_977	Bacteria	Nitrospirae	Nitrospira	Nitrospirales	Nitrospiraceae	Nitrospira	Nitrospira_OTU_977
OTU_1193	Bacteria	Nitrospirae	Nitrospira	Nitrospirales	Nitrospiraceae	Nitrospira	Nitrospira_OTU_1193
OTU_951	Bacteria	Nitrospirae	Nitrospira	Nitrospirales	Nitrospiraceae	Nitrospira	Nitrospira_OTU_951
OTU_1169	Bacteria	Nitrospirae	Nitrospira	Nitrospirales	Nitrospiraceae	Nitrospira	Nitrospira_OTU_1169
OTU_1088	Bacteria	Nitrospirae	Nitrospira	Nitrospirales	Nitrospiraceae	Nitrospira	Nitrospira_OTU_1088
OTU_1026	Bacteria	Nitrospirae	Nitrospira	Nitrospirales	Nitrospiraceae	Nitrospira	Nitrospira_OTU_1026
OTU_1191	Bacteria	Nitrospirae	Nitrospira	Nitrospirales	Nitrospiraceae	Nitrospira	Nitrospira_OTU_1191
OTU_888	Bacteria	Nitrospirae	Nitrospira	Nitrospirales	Nitrospiraceae	Nitrospira	Nitrospira_OTU_888
OTU_746	Bacteria	Nitrospirae	Nitrospira	Nitrospirales	Nitrospiraceae	Nitrospira	Nitrospira_OTU_746
OTU_845	Bacteria	Nitrospirae	Nitrospira	Nitrospirales	Nitrospiraceae	Nitrospira	Nitrospira_OTU_845
OTU_914	Bacteria	Nitrospirae	Nitrospira	Nitrospirales	Nitrospiraceae	Nitrospira	Nitrospira_OTU_914
OTU_41	Bacteria	Nitrospirae	Nitrospira	Nitrospirales	Nitrospiraceae	Nitrospira	Nitrospira_OTU_41
OTU_173	Bacteria	Nitrospirae	Nitrospira	Nitrospirales	Nitrospiraceae	Nitrospira	Nitrospira_OTU_173
OTU_28	Bacteria	Nitrospirae	Nitrospira	Nitrospirales	Nitrospiraceae	Nitrospira	Nitrospira_OTU_28
OTU_1192	Bacteria	Nitrospirae	Nitrospira	Nitrospirales	Nitrospiraceae	Nitrospira	Nitrospira_OTU_1192
OTU_834	Bacteria	Verrucomicrobia	Opitutae	Class_Opitutae	Class_Opitutae	Class_Opitutae	Class_Opitutae_OTU_834
OTU_323	Bacteria	Verrucomicrobia	Opitutae	Opitutales	Opitutaceae	Opitutus	Opitutus_OTU_323
OTU_896	Bacteria	Verrucomicrobia	Subdivision3	Class_Subdivision3	Class_Subdivision3	Class_Subdivision3	Class_Subdivision3_OTU_896
OTU_248	Bacteria	Verrucomicrobia	Subdivision3	Class_Subdivision3	Class_Subdivision3	Class_Subdivision3	Class_Subdivision3_OTU_248
OTU_1209	Bacteria	Verrucomicrobia	Subdivision3	Class_Subdivision3	Class_Subdivision3	Class_Subdivision3	Class_Subdivision3_OTU_1209
OTU_669	Bacteria	Verrucomicrobia	Subdivision3	Class_Subdivision3	Class_Subdivision3	Class_Subdivision3	Class_Subdivision3_OTU_669
OTU_675	Bacteria	Verrucomicrobia	Subdivision3	Class_Subdivision3	Class_Subdivision3	Class_Subdivision3	Class_Subdivision3_OTU_675
OTU_1197	Bacteria	Verrucomicrobia	Subdivision3	Class_Subdivision3	Class_Subdivision3	Class_Subdivision3	Class_Subdivision3_OTU_1197
OTU_726	Bacteria	Verrucomicrobia	Spartobacteria	Class_Spartobacteria	Class_Spartobacteria	Class_Spartobacteria	Class_Spartobacteria_OTU_726
OTU_1189	Bacteria	Planctomycetes	Planctomycetia	Planctomycetales	Planctomycetaceae	Family_Planctomycetaceae	Family_Planctomycetaceae_OTU_1189
OTU_257	Bacteria	Planctomycetes	Planctomycetia	Planctomycetales	Planctomycetaceae	Family_Planctomycetaceae	Family_Planctomycetaceae_OTU_257
OTU_744	Bacteria	Planctomycetes	Planctomycetia	Planctomycetales	Planctomycetaceae	Family_Planctomycetaceae	Family_Planctomycetaceae_OTU_744
OTU_272	Bacteria	Planctomycetes	Planctomycetia	Planctomycetales	Planctomycetaceae	Family_Planctomycetaceae	Family_Planctomycetaceae_OTU_272
OTU_282	Bacteria	Planctomycetes	Planctomycetia	Planctomycetales	Planctomycetaceae	Pirellula	Pirellula_OTU_282
OTU_897	Bacteria	Planctomycetes	Planctomycetia	Planctomycetales	Planctomycetaceae	Pirellula	Pirellula_OTU_897
OTU_868	Bacteria	Planctomycetes	Planctomycetia	Planctomycetales	Planctomycetaceae	Pirellula	Pirellula_OTU_868
OTU_1175	Bacteria	Planctomycetes	Planctomycetia	Planctomycetales	Planctomycetaceae	Pirellula	Pirellula_OTU_1175
OTU_492	Bacteria	Planctomycetes	Planctomycetia	Planctomycetales	Planctomycetaceae	Family_Planctomycetaceae	Family_Planctomycetaceae_OTU_492
OTU_249	Bacteria	Planctomycetes	Planctomycetia	Planctomycetales	Planctomycetaceae	Family_Planctomycetaceae	Family_Planctomycetaceae_OTU_249
OTU_604	Bacteria	Planctomycetes	Planctomycetia	Planctomycetales	Planctomycetaceae	Family_Planctomycetaceae	Family_Planctomycetaceae_OTU_604
OTU_1260	Bacteria	Planctomycetes	Planctomycetia	Planctomycetales	Planctomycetaceae	Family_Planctomycetaceae	Family_Planctomycetaceae_OTU_1260
OTU_857	Bacteria	Planctomycetes	Planctomycetia	Planctomycetales	Planctomycetaceae	Family_Planctomycetaceae	Family_Planctomycetaceae_OTU_857
OTU_987	Bacteria	Planctomycetes	Planctomycetia	Planctomycetales	Planctomycetaceae	Family_Planctomycetaceae	Family_Planctomycetaceae_OTU_987
OTU_1016	Bacteria	Planctomycetes	Planctomycetia	Planctomycetales	Planctomycetaceae	Family_Planctomycetaceae	Family_Planctomycetaceae_OTU_1016
OTU_973	Bacteria	Planctomycetes	Planctomycetia	Planctomycetales	Planctomycetaceae	Family_Planctomycetaceae	Family_Planctomycetaceae_OTU_973
OTU_889	Bacteria	Planctomycetes	Planctomycetia	Planctomycetales	Planctomycetaceae	Family_Planctomycetaceae	Family_Planctomycetaceae_OTU_889
OTU_933	Bacteria	Planctomycetes	Planctomycetia	Planctomycetales	Planctomycetaceae	Family_Planctomycetaceae	Family_Planctomycetaceae_OTU_933
OTU_1142	Bacteria	Planctomycetes	Phycisphaerae	Class_Phycisphaerae	Class_Phycisphaerae	Class_Phycisphaerae	Class_Phycisphaerae_OTU_1142
OTU_948	Bacteria	Planctomycetes	Phycisphaerae	Tepidisphaerales	Tepidisphaeraceae	Tepidisphaera	Tepidisphaera_OTU_948
OTU_352	Bacteria	Acidobacteria	Acidobacteria_Gp22	Class_Acidobacteria_Gp22	Class_Acidobacteria_Gp22	Class_Acidobacteria_Gp22	Class_Acidobacteria_Gp22_OTU_352
OTU_311	Bacteria	Acidobacteria	Acidobacteria_Gp17	Class_Acidobacteria_Gp17	Class_Acidobacteria_Gp17	Class_Acidobacteria_Gp17	Class_Acidobacteria_Gp17_OTU_311
OTU_326	Bacteria	Acidobacteria	Acidobacteria_Gp17	Class_Acidobacteria_Gp17	Class_Acidobacteria_Gp17	Class_Acidobacteria_Gp17	Class_Acidobacteria_Gp17_OTU_326
OTU_1029	Bacteria	Acidobacteria	Acidobacteria_Gp6	Class_Acidobacteria_Gp6	Class_Acidobacteria_Gp6	Class_Acidobacteria_Gp6	Class_Acidobacteria_Gp6_OTU_1029
OTU_476	Bacteria	Acidobacteria	Acidobacteria_Gp6	Class_Acidobacteria_Gp6	Class_Acidobacteria_Gp6	Class_Acidobacteria_Gp6	Class_Acidobacteria_Gp6_OTU_476
OTU_455	Bacteria	Acidobacteria	Acidobacteria_Gp6	Class_Acidobacteria_Gp6	Class_Acidobacteria_Gp6	Class_Acidobacteria_Gp6	Class_Acidobacteria_Gp6_OTU_455
OTU_693	Bacteria	Acidobacteria	Acidobacteria_Gp6	Class_Acidobacteria_Gp6	Class_Acidobacteria_Gp6	Class_Acidobacteria_Gp6	Class_Acidobacteria_Gp6_OTU_693
OTU_853	Bacteria	Acidobacteria	Acidobacteria_Gp6	Class_Acidobacteria_Gp6	Class_Acidobacteria_Gp6	Class_Acidobacteria_Gp6	Class_Acidobacteria_Gp6_OTU_853
OTU_1064	Bacteria	Acidobacteria	Acidobacteria_Gp6	Class_Acidobacteria_Gp6	Class_Acidobacteria_Gp6	Class_Acidobacteria_Gp6	Class_Acidobacteria_Gp6_OTU_1064
OTU_210	Bacteria	Acidobacteria	Acidobacteria_Gp6	Class_Acidobacteria_Gp6	Class_Acidobacteria_Gp6	Class_Acidobacteria_Gp6	Class_Acidobacteria_Gp6_OTU_210
OTU_1182	Bacteria	Acidobacteria	Acidobacteria_Gp6	Class_Acidobacteria_Gp6	Class_Acidobacteria_Gp6	Class_Acidobacteria_Gp6	Class_Acidobacteria_Gp6_OTU_1182
OTU_956	Bacteria	Acidobacteria	Acidobacteria_Gp6	Class_Acidobacteria_Gp6	Class_Acidobacteria_Gp6	Class_Acidobacteria_Gp6	Class_Acidobacteria_Gp6_OTU_956
OTU_757	Bacteria	Acidobacteria	Acidobacteria_Gp6	Class_Acidobacteria_Gp6	Class_Acidobacteria_Gp6	Class_Acidobacteria_Gp6	Class_Acidobacteria_Gp6_OTU_757
OTU_866	Bacteria	Acidobacteria	Acidobacteria_Gp6	Class_Acidobacteria_Gp6	Class_Acidobacteria_Gp6	Class_Acidobacteria_Gp6	Class_Acidobacteria_Gp6_OTU_866
OTU_250	Bacteria	Acidobacteria	Acidobacteria_Gp6	Class_Acidobacteria_Gp6	Class_Acidobacteria_Gp6	Class_Acidobacteria_Gp6	Class_Acidobacteria_Gp6_OTU_250
OTU_1036	Bacteria	Acidobacteria	Acidobacteria_Gp6	Class_Acidobacteria_Gp6	Class_Acidobacteria_Gp6	Class_Acidobacteria_Gp6	Class_Acidobacteria_Gp6_OTU_1036
OTU_390	Bacteria	Acidobacteria	Acidobacteria_Gp6	Class_Acidobacteria_Gp6	Class_Acidobacteria_Gp6	Class_Acidobacteria_Gp6	Class_Acidobacteria_Gp6_OTU_390
OTU_844	Bacteria	Acidobacteria	Acidobacteria_Gp6	Class_Acidobacteria_Gp6	Class_Acidobacteria_Gp6	Class_Acidobacteria_Gp6	Class_Acidobacteria_Gp6_OTU_844
OTU_609	Bacteria	Acidobacteria	Acidobacteria_Gp6	Class_Acidobacteria_Gp6	Class_Acidobacteria_Gp6	Class_Acidobacteria_Gp6	Class_Acidobacteria_Gp6_OTU_609
OTU_572	Bacteria	Acidobacteria	Acidobacteria_Gp10	Class_Acidobacteria_Gp10	Class_Acidobacteria_Gp10	Class_Acidobacteria_Gp10	Class_Acidobacteria_Gp10_OTU_572
OTU_1202	Bacteria	Acidobacteria	Acidobacteria_Gp10	Class_Acidobacteria_Gp10	Class_Acidobacteria_Gp10	Class_Acidobacteria_Gp10	Class_Acidobacteria_Gp10_OTU_1202
OTU_685	Bacteria	Acidobacteria	Acidobacteria_Gp10	Class_Acidobacteria_Gp10	Class_Acidobacteria_Gp10	Class_Acidobacteria_Gp10	Class_Acidobacteria_Gp10_OTU_685
OTU_316	Bacteria	Acidobacteria	Acidobacteria_Gp10	Class_Acidobacteria_Gp10	Class_Acidobacteria_Gp10	Class_Acidobacteria_Gp10	Class_Acidobacteria_Gp10_OTU_316
OTU_691	Bacteria	Gemmatimonadetes	Gemmatimonadetes	Gemmatimonadales	Gemmatimonadaceae	Gemmatimonas	Gemmatimonas_OTU_691
OTU_1020	Bacteria	Gemmatimonadetes	Gemmatimonadetes	Gemmatimonadales	Gemmatimonadaceae	Gemmatimonas	Gemmatimonas_OTU_1020
OTU_353	Bacteria	Proteobacteria	Deltaproteobacteria	Class_Deltaproteobacteria	Class_Deltaproteobacteria	Class_Deltaproteobacteria	Class_Deltaproteobacteria_OTU_353
OTU_530	Bacteria	Proteobacteria	Deltaproteobacteria	Class_Deltaproteobacteria	Class_Deltaproteobacteria	Class_Deltaproteobacteria	Class_Deltaproteobacteria_OTU_530
OTU_313	Bacteria	Proteobacteria	Deltaproteobacteria	Bdellovibrionales	Bdellovibrionaceae	Bdellovibrio	Bdellovibrio_OTU_313
OTU_1154	Bacteria	Proteobacteria	Deltaproteobacteria	Bdellovibrionales	Bdellovibrionaceae	Bdellovibrio	Bdellovibrio_OTU_1154
OTU_562	Bacteria	Proteobacteria	Deltaproteobacteria	Bdellovibrionales	Bdellovibrionaceae	Bdellovibrio	Bdellovibrio_OTU_562
OTU_337	Bacteria	Proteobacteria	Deltaproteobacteria	Bdellovibrionales	Bdellovibrionaceae	Bdellovibrio	Bdellovibrio_OTU_337
OTU_924	Bacteria	Proteobacteria	Deltaproteobacteria	Bdellovibrionales	Bdellovibrionaceae	Bdellovibrio	Bdellovibrio_OTU_924
OTU_1050	Bacteria	Proteobacteria	Deltaproteobacteria	Class_Deltaproteobacteria	Class_Deltaproteobacteria	Class_Deltaproteobacteria	Class_Deltaproteobacteria_OTU_1050
OTU_988	Bacteria	Proteobacteria	Deltaproteobacteria	Class_Deltaproteobacteria	Class_Deltaproteobacteria	Class_Deltaproteobacteria	Class_Deltaproteobacteria_OTU_988
OTU_1155	Bacteria	Proteobacteria	Deltaproteobacteria	Class_Deltaproteobacteria	Class_Deltaproteobacteria	Class_Deltaproteobacteria	Class_Deltaproteobacteria_OTU_1155
OTU_1229	Bacteria	Acidobacteria	Holophagae	Holophagales	Holophagaceae	Geothrix	Geothrix_OTU_1229
OTU_904	Bacteria	Planctomycetes	Planctomycetia	Planctomycetales	Planctomycetaceae	Family_Planctomycetaceae	Family_Planctomycetaceae_OTU_904
OTU_1024	Bacteria	Proteobacteria	Deltaproteobacteria	Myxococcales	Order_Myxococcales	Order_Myxococcales	Order_Myxococcales_OTU_1024
OTU_873	Bacteria	Proteobacteria	Gammaproteobacteria	Class_Gammaproteobacteria	Class_Gammaproteobacteria	Class_Gammaproteobacteria	Class_Gammaproteobacteria_OTU_873
OTU_895	Bacteria	Proteobacteria	Deltaproteobacteria	Myxococcales	Myxococcaceae	Aggregicoccus	Aggregicoccus_OTU_895
OTU_1001	Bacteria	Proteobacteria	Deltaproteobacteria	Myxococcales	Myxococcaceae	Family_Myxococcaceae	Family_Myxococcaceae_OTU_1001
OTU_372	Bacteria	Proteobacteria	Deltaproteobacteria	Myxococcales	Order_Myxococcales	Order_Myxococcales	Order_Myxococcales_OTU_372
OTU_1164	Bacteria	Proteobacteria	Deltaproteobacteria	Myxococcales	Order_Myxococcales	Order_Myxococcales	Order_Myxococcales_OTU_1164
OTU_48	Bacteria	Proteobacteria	Gammaproteobacteria	Pseudomonadales	Moraxellaceae	Family_Moraxellaceae	Family_Moraxellaceae_OTU_48
OTU_729	Bacteria	Proteobacteria	Gammaproteobacteria	Pseudomonadales	Moraxellaceae	Acinetobacter	Acinetobacter_OTU_729
OTU_1463	Bacteria	Proteobacteria	Gammaproteobacteria	Pseudomonadales	Moraxellaceae	Acinetobacter	Acinetobacter_OTU_1463
OTU_14	Bacteria	Proteobacteria	Gammaproteobacteria	Pseudomonadales	Moraxellaceae	Acinetobacter	Acinetobacter_OTU_14
OTU_75	Bacteria	Proteobacteria	Gammaproteobacteria	Pseudomonadales	Moraxellaceae	Acinetobacter	Acinetobacter_OTU_75
OTU_345	Bacteria	Proteobacteria	Gammaproteobacteria	Pseudomonadales	Moraxellaceae	Acinetobacter	Acinetobacter_OTU_345
OTU_4	Bacteria	Proteobacteria	Gammaproteobacteria	Pseudomonadales	Moraxellaceae	Acinetobacter	Acinetobacter_OTU_4
OTU_1105	Bacteria	Proteobacteria	Gammaproteobacteria	Class_Gammaproteobacteria	Class_Gammaproteobacteria	Class_Gammaproteobacteria	Class_Gammaproteobacteria_OTU_1105
OTU_1103	Bacteria	Proteobacteria	Gammaproteobacteria	Chromatiales	Chromatiaceae	Rheinheimera	Rheinheimera_OTU_1103
OTU_1110	Bacteria	Proteobacteria	Gammaproteobacteria	Chromatiales	Chromatiaceae	Rheinheimera	Rheinheimera_OTU_1110
OTU_1104	Bacteria	Proteobacteria	Gammaproteobacteria	Chromatiales	Chromatiaceae	Rheinheimera	Rheinheimera_OTU_1104
OTU_1116	Bacteria	Proteobacteria	Gammaproteobacteria	Chromatiales	Chromatiaceae	Rheinheimera	Rheinheimera_OTU_1116
OTU_5	Bacteria	Proteobacteria	Gammaproteobacteria	Enterobacteriales	Enterobacteriaceae	Family_Enterobacteriaceae	Family_Enterobacteriaceae_OTU_5
OTU_763	Bacteria	Proteobacteria	Gammaproteobacteria	Enterobacteriales	Enterobacteriaceae	Family_Enterobacteriaceae	Family_Enterobacteriaceae_OTU_763
OTU_768	Bacteria	Proteobacteria	Gammaproteobacteria	Enterobacteriales	Enterobacteriaceae	Family_Enterobacteriaceae	Family_Enterobacteriaceae_OTU_768
OTU_1058	Bacteria	Proteobacteria	Gammaproteobacteria	Enterobacteriales	Enterobacteriaceae	Family_Enterobacteriaceae	Family_Enterobacteriaceae_OTU_1058
OTU_1460	Bacteria	Proteobacteria	Gammaproteobacteria	Enterobacteriales	Enterobacteriaceae	Family_Enterobacteriaceae	Family_Enterobacteriaceae_OTU_1460
OTU_761	Bacteria	Proteobacteria	Gammaproteobacteria	Enterobacteriales	Enterobacteriaceae	Family_Enterobacteriaceae	Family_Enterobacteriaceae_OTU_761
OTU_1224	Bacteria	Proteobacteria	Gammaproteobacteria	Enterobacteriales	Enterobacteriaceae	Family_Enterobacteriaceae	Family_Enterobacteriaceae_OTU_1224
OTU_474	Bacteria	Proteobacteria	Gammaproteobacteria	Alteromonadales	Shewanellaceae	Shewanella	Shewanella_OTU_474
OTU_1226	Bacteria	Proteobacteria	Gammaproteobacteria	Aeromonadales	Aeromonadaceae	Aeromonas	Aeromonas_OTU_1226
OTU_1236	Bacteria	Proteobacteria	Gammaproteobacteria	Aeromonadales	Aeromonadaceae	Aeromonas	Aeromonas_OTU_1236
OTU_1420	Bacteria	Proteobacteria	Gammaproteobacteria	Aeromonadales	Aeromonadaceae	Aeromonas	Aeromonas_OTU_1420
OTU_0	Bacteria	Proteobacteria	Gammaproteobacteria	Aeromonadales	Aeromonadaceae	Aeromonas	Aeromonas_OTU_0
OTU_340	Bacteria	Proteobacteria	Gammaproteobacteria	Aeromonadales	Aeromonadaceae	Aeromonas	Aeromonas_OTU_340
OTU_1256	Bacteria	Proteobacteria	Gammaproteobacteria	Aeromonadales	Aeromonadaceae	Aeromonas	Aeromonas_OTU_1256
OTU_1448	Bacteria	Proteobacteria	Gammaproteobacteria	Aeromonadales	Aeromonadaceae	Aeromonas	Aeromonas_OTU_1448
OTU_1453	Bacteria	Proteobacteria	Gammaproteobacteria	Aeromonadales	Aeromonadaceae	Aeromonas	Aeromonas_OTU_1453
OTU_482	Bacteria	Proteobacteria	Gammaproteobacteria	Enterobacteriales	Enterobacteriaceae	Klebsiella	Klebsiella_OTU_482
OTU_73	Bacteria	Proteobacteria	Gammaproteobacteria	Pseudomonadales	Pseudomonadaceae	Cellvibrio	Cellvibrio_OTU_73
OTU_1218	Bacteria	Proteobacteria	Gammaproteobacteria	Pseudomonadales	Pseudomonadaceae	Family_Pseudomonadaceae	Family_Pseudomonadaceae_OTU_1218
OTU_1461	Bacteria	Proteobacteria	Gammaproteobacteria	Pseudomonadales	Pseudomonadaceae	Pseudomonas	Pseudomonas_OTU_1461
OTU_1	Bacteria	Proteobacteria	Gammaproteobacteria	Pseudomonadales	Pseudomonadaceae	Pseudomonas	Pseudomonas_OTU_1
OTU_1451	Bacteria	Proteobacteria	Gammaproteobacteria	Pseudomonadales	Pseudomonadaceae	Pseudomonas	Pseudomonas_OTU_1451
OTU_774	Bacteria	Proteobacteria	Gammaproteobacteria	Pseudomonadales	Pseudomonadaceae	Family_Pseudomonadaceae	Family_Pseudomonadaceae_OTU_774
OTU_961	Bacteria	Proteobacteria	Gammaproteobacteria	Pseudomonadales	Pseudomonadaceae	Pseudomonas	Pseudomonas_OTU_961
OTU_1114	Bacteria	Proteobacteria	Gammaproteobacteria	Pseudomonadales	Pseudomonadaceae	Pseudomonas	Pseudomonas_OTU_1114
OTU_1118	Bacteria	Proteobacteria	Gammaproteobacteria	Pseudomonadales	Pseudomonadaceae	Pseudomonas	Pseudomonas_OTU_1118
OTU_1131	Bacteria	Proteobacteria	Gammaproteobacteria	Pseudomonadales	Pseudomonadaceae	Pseudomonas	Pseudomonas_OTU_1131
OTU_431	Bacteria	Proteobacteria	Gammaproteobacteria	Pseudomonadales	Pseudomonadaceae	Pseudomonas	Pseudomonas_OTU_431
OTU_565	Bacteria	Proteobacteria	Gammaproteobacteria	Pseudomonadales	Pseudomonadaceae	Pseudomonas	Pseudomonas_OTU_565
OTU_1445	Bacteria	Proteobacteria	Gammaproteobacteria	Pseudomonadales	Pseudomonadaceae	Pseudomonas	Pseudomonas_OTU_1445
OTU_804	Bacteria	Proteobacteria	Gammaproteobacteria	Pseudomonadales	Pseudomonadaceae	Pseudomonas	Pseudomonas_OTU_804
OTU_77	Bacteria	Proteobacteria	Gammaproteobacteria	Pseudomonadales	Pseudomonadaceae	Pseudomonas	Pseudomonas_OTU_77
OTU_2	Bacteria	Proteobacteria	Gammaproteobacteria	Pseudomonadales	Pseudomonadaceae	Pseudomonas	Pseudomonas_OTU_2
OTU_1070	Bacteria	Proteobacteria	Gammaproteobacteria	Pseudomonadales	Pseudomonadaceae	Pseudomonas	Pseudomonas_OTU_1070
OTU_821	Bacteria	Proteobacteria	Gammaproteobacteria	Pseudomonadales	Pseudomonadaceae	Pseudomonas	Pseudomonas_OTU_821
OTU_451	Bacteria	Proteobacteria	Gammaproteobacteria	Pseudomonadales	Pseudomonadaceae	Pseudomonas	Pseudomonas_OTU_451
OTU_957	Bacteria	Proteobacteria	Gammaproteobacteria	Pseudomonadales	Pseudomonadaceae	Pseudomonas	Pseudomonas_OTU_957
OTU_1039	Bacteria	Proteobacteria	Gammaproteobacteria	Pseudomonadales	Pseudomonadaceae	Pseudomonas	Pseudomonas_OTU_1039
OTU_35	Bacteria	Proteobacteria	Gammaproteobacteria	Pseudomonadales	Pseudomonadaceae	Pseudomonas	Pseudomonas_OTU_35
OTU_169	Bacteria	Proteobacteria	Gammaproteobacteria	Pseudomonadales	Pseudomonadaceae	Pseudomonas	Pseudomonas_OTU_169
OTU_111	Bacteria	Proteobacteria	Gammaproteobacteria	Pseudomonadales	Pseudomonadaceae	Pseudomonas	Pseudomonas_OTU_111
OTU_780	Bacteria	Proteobacteria	Gammaproteobacteria	Pseudomonadales	Pseudomonadaceae	Family_Pseudomonadaceae	Family_Pseudomonadaceae_OTU_780
OTU_788	Bacteria	Proteobacteria	Gammaproteobacteria	Pseudomonadales	Pseudomonadaceae	Pseudomonas	Pseudomonas_OTU_788
OTU_891	Bacteria	Proteobacteria	Gammaproteobacteria	Pseudomonadales	Pseudomonadaceae	Pseudomonas	Pseudomonas_OTU_891
OTU_1225	Bacteria	Proteobacteria	Gammaproteobacteria	Pseudomonadales	Pseudomonadaceae	Pseudomonas	Pseudomonas_OTU_1225
OTU_1119	Bacteria	Proteobacteria	Gammaproteobacteria	Pseudomonadales	Pseudomonadaceae	Pseudomonas	Pseudomonas_OTU_1119
OTU_1017	Bacteria	Proteobacteria	Gammaproteobacteria	Class_Gammaproteobacteria	Class_Gammaproteobacteria	Class_Gammaproteobacteria	Class_Gammaproteobacteria_OTU_1017
OTU_209	Bacteria	Proteobacteria	Gammaproteobacteria	Class_Gammaproteobacteria	Class_Gammaproteobacteria	Class_Gammaproteobacteria	Class_Gammaproteobacteria_OTU_209
OTU_43	Bacteria	Proteobacteria	Gammaproteobacteria	Xanthomonadales	Sinobacteraceae	Family_Sinobacteraceae	Family_Sinobacteraceae_OTU_43
OTU_965	Bacteria	Proteobacteria	Gammaproteobacteria	Class_Gammaproteobacteria	Class_Gammaproteobacteria	Class_Gammaproteobacteria	Class_Gammaproteobacteria_OTU_965
OTU_1089	Bacteria	Proteobacteria	Gammaproteobacteria	Class_Gammaproteobacteria	Class_Gammaproteobacteria	Class_Gammaproteobacteria	Class_Gammaproteobacteria_OTU_1089
OTU_854	Bacteria	Proteobacteria	Gammaproteobacteria	Class_Gammaproteobacteria	Class_Gammaproteobacteria	Class_Gammaproteobacteria	Class_Gammaproteobacteria_OTU_854
OTU_947	Bacteria	Proteobacteria	Gammaproteobacteria	Class_Gammaproteobacteria	Class_Gammaproteobacteria	Class_Gammaproteobacteria	Class_Gammaproteobacteria_OTU_947
OTU_1179	Bacteria	Proteobacteria	Gammaproteobacteria	Class_Gammaproteobacteria	Class_Gammaproteobacteria	Class_Gammaproteobacteria	Class_Gammaproteobacteria_OTU_1179
OTU_835	Bacteria	Proteobacteria	Gammaproteobacteria	Class_Gammaproteobacteria	Class_Gammaproteobacteria	Class_Gammaproteobacteria	Class_Gammaproteobacteria_OTU_835
OTU_596	Bacteria	Proteobacteria	Gammaproteobacteria	Class_Gammaproteobacteria	Class_Gammaproteobacteria	Class_Gammaproteobacteria	Class_Gammaproteobacteria_OTU_596
OTU_1012	Bacteria	Proteobacteria	Gammaproteobacteria	Class_Gammaproteobacteria	Class_Gammaproteobacteria	Class_Gammaproteobacteria	Class_Gammaproteobacteria_OTU_1012
OTU_1009	Bacteria	Proteobacteria	Gammaproteobacteria	Class_Gammaproteobacteria	Class_Gammaproteobacteria	Class_Gammaproteobacteria	Class_Gammaproteobacteria_OTU_1009
OTU_339	Bacteria	Proteobacteria	Gammaproteobacteria	Class_Gammaproteobacteria	Class_Gammaproteobacteria	Class_Gammaproteobacteria	Class_Gammaproteobacteria_OTU_339
OTU_702	Bacteria	Proteobacteria	Gammaproteobacteria	Class_Gammaproteobacteria	Class_Gammaproteobacteria	Class_Gammaproteobacteria	Class_Gammaproteobacteria_OTU_702
OTU_912	Bacteria	Proteobacteria	Gammaproteobacteria	Legionellales	Legionellaceae	Legionella	Legionella_OTU_912
OTU_937	Bacteria	Proteobacteria	Gammaproteobacteria	Class_Gammaproteobacteria	Class_Gammaproteobacteria	Class_Gammaproteobacteria	Class_Gammaproteobacteria_OTU_937
OTU_843	Bacteria	Proteobacteria	Gammaproteobacteria	Class_Gammaproteobacteria	Class_Gammaproteobacteria	Class_Gammaproteobacteria	Class_Gammaproteobacteria_OTU_843
OTU_872	Bacteria	Proteobacteria	Gammaproteobacteria	Class_Gammaproteobacteria	Class_Gammaproteobacteria	Class_Gammaproteobacteria	Class_Gammaproteobacteria_OTU_872
OTU_929	Bacteria	Proteobacteria	Gammaproteobacteria	Class_Gammaproteobacteria	Class_Gammaproteobacteria	Class_Gammaproteobacteria	Class_Gammaproteobacteria_OTU_929
OTU_314	Bacteria	Proteobacteria	Gammaproteobacteria	Class_Gammaproteobacteria	Class_Gammaproteobacteria	Class_Gammaproteobacteria	Class_Gammaproteobacteria_OTU_314
OTU_704	Bacteria	Proteobacteria	Gammaproteobacteria	Class_Gammaproteobacteria	Class_Gammaproteobacteria	Class_Gammaproteobacteria	Class_Gammaproteobacteria_OTU_704
OTU_140	Bacteria	Proteobacteria	Gammaproteobacteria	Xanthomonadales	Sinobacteraceae	Family_Sinobacteraceae	Family_Sinobacteraceae_OTU_140
OTU_979	Bacteria	Proteobacteria	Gammaproteobacteria	Xanthomonadales	Order_Xanthomonadales	Order_Xanthomonadales	Order_Xanthomonadales_OTU_979
OTU_606	Bacteria	Proteobacteria	Gammaproteobacteria	Xanthomonadales	Sinobacteraceae	Family_Sinobacteraceae	Family_Sinobacteraceae_OTU_606
OTU_690	Bacteria	Proteobacteria	Gammaproteobacteria	Xanthomonadales	Sinobacteraceae	Family_Sinobacteraceae	Family_Sinobacteraceae_OTU_690
OTU_1241	Bacteria	Proteobacteria	Gammaproteobacteria	Class_Gammaproteobacteria	Class_Gammaproteobacteria	Class_Gammaproteobacteria	Class_Gammaproteobacteria_OTU_1241
OTU_1073	Bacteria	Proteobacteria	Betaproteobacteria	Class_Betaproteobacteria	Class_Betaproteobacteria	Class_Betaproteobacteria	Class_Betaproteobacteria_OTU_1073
OTU_701	Bacteria	Proteobacteria	Gammaproteobacteria	Class_Gammaproteobacteria	Class_Gammaproteobacteria	Class_Gammaproteobacteria	Class_Gammaproteobacteria_OTU_701
OTU_831	Bacteria	Proteobacteria	Gammaproteobacteria	Methylococcales	Methylococcaceae	Methylosoma	Methylosoma_OTU_831
OTU_1149	Bacteria	Proteobacteria	Gammaproteobacteria	Methylococcales	Methylococcaceae	Family_Methylococcaceae	Family_Methylococcaceae_OTU_1149
OTU_277	Bacteria	Proteobacteria	Gammaproteobacteria	Class_Gammaproteobacteria	Class_Gammaproteobacteria	Class_Gammaproteobacteria	Class_Gammaproteobacteria_OTU_277
OTU_155	Bacteria	Proteobacteria	Gammaproteobacteria	Methylococcales	Methylococcaceae	Family_Methylococcaceae	Family_Methylococcaceae_OTU_155
OTU_165	Bacteria	Proteobacteria	Gammaproteobacteria	Methylococcales	Methylococcaceae	Family_Methylococcaceae	Family_Methylococcaceae_OTU_165
OTU_759	Bacteria	Proteobacteria	Gammaproteobacteria	Methylococcales	Methylococcaceae	Methylosoma	Methylosoma_OTU_759
OTU_452	Bacteria	Proteobacteria	Gammaproteobacteria	Methylococcales	Methylococcaceae	Family_Methylococcaceae	Family_Methylococcaceae_OTU_452
OTU_103	Bacteria	Proteobacteria	Gammaproteobacteria	Methylococcales	Methylococcaceae	Family_Methylococcaceae	Family_Methylococcaceae_OTU_103
OTU_397	Bacteria	Proteobacteria	Gammaproteobacteria	Methylococcales	Methylococcaceae	Family_Methylococcaceae	Family_Methylococcaceae_OTU_397
OTU_166	Bacteria	Proteobacteria	Gammaproteobacteria	Methylococcales	Methylococcaceae	Family_Methylococcaceae	Family_Methylococcaceae_OTU_166
OTU_96	Bacteria	Proteobacteria	Gammaproteobacteria	Class_Gammaproteobacteria	Class_Gammaproteobacteria	Class_Gammaproteobacteria	Class_Gammaproteobacteria_OTU_96
OTU_51	Bacteria	Proteobacteria	Gammaproteobacteria	Methylococcales	Methylococcaceae	Methylosoma	Methylosoma_OTU_51
OTU_661	Bacteria	Proteobacteria	Gammaproteobacteria	Methylococcales	Methylococcaceae	Family_Methylococcaceae	Family_Methylococcaceae_OTU_661
OTU_18	Bacteria	Proteobacteria	Gammaproteobacteria	Class_Gammaproteobacteria	Class_Gammaproteobacteria	Class_Gammaproteobacteria	Class_Gammaproteobacteria_OTU_18
OTU_324	Bacteria	Proteobacteria	Gammaproteobacteria	Class_Gammaproteobacteria	Class_Gammaproteobacteria	Class_Gammaproteobacteria	Class_Gammaproteobacteria_OTU_324
OTU_913	Bacteria	Proteobacteria	Gammaproteobacteria	Class_Gammaproteobacteria	Class_Gammaproteobacteria	Class_Gammaproteobacteria	Class_Gammaproteobacteria_OTU_913
OTU_1079	Bacteria	Proteobacteria	Gammaproteobacteria	Methylococcales	Methylococcaceae	Family_Methylococcaceae	Family_Methylococcaceae_OTU_1079
OTU_160	Bacteria	Proteobacteria	Gammaproteobacteria	Methylococcales	Methylococcaceae	Family_Methylococcaceae	Family_Methylococcaceae_OTU_160
OTU_374	Bacteria	Proteobacteria	Gammaproteobacteria	Methylococcales	Methylococcaceae	Family_Methylococcaceae	Family_Methylococcaceae_OTU_374
OTU_1244	Bacteria	Proteobacteria	Gammaproteobacteria	Methylococcales	Methylococcaceae	Family_Methylococcaceae	Family_Methylococcaceae_OTU_1244
OTU_861	Bacteria	Proteobacteria	Gammaproteobacteria	Methylococcales	Methylococcaceae	Family_Methylococcaceae	Family_Methylococcaceae_OTU_861
OTU_871	Bacteria	Proteobacteria	Gammaproteobacteria	Methylococcales	Methylococcaceae	Family_Methylococcaceae	Family_Methylococcaceae_OTU_871
OTU_859	Bacteria	Proteobacteria	Gammaproteobacteria	Class_Gammaproteobacteria	Class_Gammaproteobacteria	Class_Gammaproteobacteria	Class_Gammaproteobacteria_OTU_859
OTU_570	Bacteria	Proteobacteria	Betaproteobacteria	Class_Betaproteobacteria	Class_Betaproteobacteria	Class_Betaproteobacteria	Class_Betaproteobacteria_OTU_570
OTU_1150	Bacteria	Proteobacteria	Betaproteobacteria	Class_Betaproteobacteria	Class_Betaproteobacteria	Class_Betaproteobacteria	Class_Betaproteobacteria_OTU_1150
OTU_1159	Bacteria	Proteobacteria	Betaproteobacteria	Class_Betaproteobacteria	Class_Betaproteobacteria	Class_Betaproteobacteria	Class_Betaproteobacteria_OTU_1159
OTU_148	Bacteria	Proteobacteria	Betaproteobacteria	Class_Betaproteobacteria	Class_Betaproteobacteria	Class_Betaproteobacteria	Class_Betaproteobacteria_OTU_148
OTU_546	Bacteria	Proteobacteria	Betaproteobacteria	Class_Betaproteobacteria	Class_Betaproteobacteria	Class_Betaproteobacteria	Class_Betaproteobacteria_OTU_546
OTU_994	Bacteria	Proteobacteria	Betaproteobacteria	Class_Betaproteobacteria	Class_Betaproteobacteria	Class_Betaproteobacteria	Class_Betaproteobacteria_OTU_994
OTU_1065	Bacteria	Proteobacteria	Betaproteobacteria	Class_Betaproteobacteria	Class_Betaproteobacteria	Class_Betaproteobacteria	Class_Betaproteobacteria_OTU_1065
OTU_122	Bacteria	Proteobacteria	Betaproteobacteria	Class_Betaproteobacteria	Class_Betaproteobacteria	Class_Betaproteobacteria	Class_Betaproteobacteria_OTU_122
OTU_1212	Bacteria	Proteobacteria	Betaproteobacteria	Class_Betaproteobacteria	Class_Betaproteobacteria	Class_Betaproteobacteria	Class_Betaproteobacteria_OTU_1212
OTU_1200	Bacteria	Proteobacteria	Betaproteobacteria	Rhodocyclales	Rhodocyclaceae	Family_Rhodocyclaceae	Family_Rhodocyclaceae_OTU_1200
OTU_334	Bacteria	Proteobacteria	Betaproteobacteria	Rhodocyclales	Rhodocyclaceae	Family_Rhodocyclaceae	Family_Rhodocyclaceae_OTU_334
OTU_57	Bacteria	Proteobacteria	Betaproteobacteria	Class_Betaproteobacteria	Class_Betaproteobacteria	Class_Betaproteobacteria	Class_Betaproteobacteria_OTU_57
OTU_682	Bacteria	Proteobacteria	Betaproteobacteria	Class_Betaproteobacteria	Class_Betaproteobacteria	Class_Betaproteobacteria	Class_Betaproteobacteria_OTU_682
OTU_847	Bacteria	Proteobacteria	Betaproteobacteria	Class_Betaproteobacteria	Class_Betaproteobacteria	Class_Betaproteobacteria	Class_Betaproteobacteria_OTU_847
OTU_1144	Bacteria	Proteobacteria	Betaproteobacteria	Rhodocyclales	Rhodocyclaceae	Family_Rhodocyclaceae	Family_Rhodocyclaceae_OTU_1144
OTU_869	Bacteria	Proteobacteria	Betaproteobacteria	Class_Betaproteobacteria	Class_Betaproteobacteria	Class_Betaproteobacteria	Class_Betaproteobacteria_OTU_869
OTU_1177	Bacteria	Proteobacteria	Betaproteobacteria	Class_Betaproteobacteria	Class_Betaproteobacteria	Class_Betaproteobacteria	Class_Betaproteobacteria_OTU_1177
OTU_833	Bacteria	Proteobacteria	Betaproteobacteria	Class_Betaproteobacteria	Class_Betaproteobacteria	Class_Betaproteobacteria	Class_Betaproteobacteria_OTU_833
OTU_477	Bacteria	Proteobacteria	Betaproteobacteria	Class_Betaproteobacteria	Class_Betaproteobacteria	Class_Betaproteobacteria	Class_Betaproteobacteria_OTU_477
OTU_862	Bacteria	Proteobacteria	Betaproteobacteria	Nitrosomonadales	Nitrosomonadaceae	Nitrosospira	Nitrosospira_OTU_862
OTU_864	Bacteria	Proteobacteria	Betaproteobacteria	Class_Betaproteobacteria	Class_Betaproteobacteria	Class_Betaproteobacteria	Class_Betaproteobacteria_OTU_864
OTU_201	Bacteria	Proteobacteria	Betaproteobacteria	Class_Betaproteobacteria	Class_Betaproteobacteria	Class_Betaproteobacteria	Class_Betaproteobacteria_OTU_201
OTU_846	Bacteria	Proteobacteria	Betaproteobacteria	Class_Betaproteobacteria	Class_Betaproteobacteria	Class_Betaproteobacteria	Class_Betaproteobacteria_OTU_846
OTU_1030	Bacteria	Proteobacteria	Betaproteobacteria	Burkholderiales	Order_Burkholderiales	Order_Burkholderiales	Order_Burkholderiales_OTU_1030
OTU_1049	Bacteria	Proteobacteria	Betaproteobacteria	Burkholderiales	Order_Burkholderiales	Order_Burkholderiales	Order_Burkholderiales_OTU_1049
OTU_1013	Bacteria	Proteobacteria	Betaproteobacteria	Class_Betaproteobacteria	Class_Betaproteobacteria	Class_Betaproteobacteria	Class_Betaproteobacteria_OTU_1013
OTU_1042	Bacteria	Proteobacteria	Betaproteobacteria	Class_Betaproteobacteria	Class_Betaproteobacteria	Class_Betaproteobacteria	Class_Betaproteobacteria_OTU_1042
OTU_983	Bacteria	Proteobacteria	Betaproteobacteria	Class_Betaproteobacteria	Class_Betaproteobacteria	Class_Betaproteobacteria	Class_Betaproteobacteria_OTU_983
OTU_136	Bacteria	Proteobacteria	Betaproteobacteria	Class_Betaproteobacteria	Class_Betaproteobacteria	Class_Betaproteobacteria	Class_Betaproteobacteria_OTU_136
OTU_672	Bacteria	Proteobacteria	Betaproteobacteria	Class_Betaproteobacteria	Class_Betaproteobacteria	Class_Betaproteobacteria	Class_Betaproteobacteria_OTU_672
OTU_739	Bacteria	Proteobacteria	Betaproteobacteria	Rhodocyclales	Rhodocyclaceae	Family_Rhodocyclaceae	Family_Rhodocyclaceae_OTU_739
OTU_289	Bacteria	Proteobacteria	Betaproteobacteria	Class_Betaproteobacteria	Class_Betaproteobacteria	Class_Betaproteobacteria	Class_Betaproteobacteria_OTU_289
OTU_518	Bacteria	Proteobacteria	Betaproteobacteria	Class_Betaproteobacteria	Class_Betaproteobacteria	Class_Betaproteobacteria	Class_Betaproteobacteria_OTU_518
OTU_976	Bacteria	Proteobacteria	Betaproteobacteria	Class_Betaproteobacteria	Class_Betaproteobacteria	Class_Betaproteobacteria	Class_Betaproteobacteria_OTU_976
OTU_539	Bacteria	Proteobacteria	Betaproteobacteria	Class_Betaproteobacteria	Class_Betaproteobacteria	Class_Betaproteobacteria	Class_Betaproteobacteria_OTU_539
OTU_694	Bacteria	Proteobacteria	Betaproteobacteria	Burkholderiales	Order_Burkholderiales	Order_Burkholderiales	Order_Burkholderiales_OTU_694
OTU_322	Bacteria	Proteobacteria	Betaproteobacteria	Gallionellales	Gallionellaceae	Family_Gallionellaceae	Family_Gallionellaceae_OTU_322
OTU_611	Bacteria	Proteobacteria	Betaproteobacteria	Class_Betaproteobacteria	Class_Betaproteobacteria	Class_Betaproteobacteria	Class_Betaproteobacteria_OTU_611
OTU_19	Bacteria	Proteobacteria	Betaproteobacteria	Gallionellales	Gallionellaceae	Sideroxydans	Sideroxydans_OTU_19
OTU_1085	Bacteria	Proteobacteria	Betaproteobacteria	Nitrosomonadales	Nitrosomonadaceae	Nitrosomonas	Nitrosomonas_OTU_1085
OTU_852	Bacteria	Proteobacteria	Betaproteobacteria	Methylophilales	Methylophilaceae	Family_Methylophilaceae	Family_Methylophilaceae_OTU_852
OTU_1091	Bacteria	Proteobacteria	Betaproteobacteria	Hydrogenophilales	Hydrogenophilaceae	Thiobacillus	Thiobacillus_OTU_1091
OTU_1213	Bacteria	Proteobacteria	Betaproteobacteria	Rhodocyclales	Rhodocyclaceae	Family_Rhodocyclaceae	Family_Rhodocyclaceae_OTU_1213
OTU_95	Bacteria	Proteobacteria	Betaproteobacteria	Rhodocyclales	Rhodocyclaceae	Zoogloea	Zoogloea_OTU_95
OTU_447	Bacteria	Proteobacteria	Betaproteobacteria	Rhodocyclales	Rhodocyclaceae	Zoogloea	Zoogloea_OTU_447
OTU_615	Bacteria	Proteobacteria	Betaproteobacteria	Rhodocyclales	Rhodocyclaceae	Family_Rhodocyclaceae	Family_Rhodocyclaceae_OTU_615
OTU_127	Bacteria	Proteobacteria	Betaproteobacteria	Rhodocyclales	Rhodocyclaceae	Dechloromonas	Dechloromonas_OTU_127
OTU_1098	Bacteria	Proteobacteria	Betaproteobacteria	Rhodocyclales	Rhodocyclaceae	Family_Rhodocyclaceae	Family_Rhodocyclaceae_OTU_1098
OTU_60	Bacteria	Proteobacteria	Betaproteobacteria	Rhodocyclales	Rhodocyclaceae	Ferribacterium	Ferribacterium_OTU_60
OTU_269	Bacteria	Proteobacteria	Betaproteobacteria	Rhodocyclales	Rhodocyclaceae	Ferribacterium	Ferribacterium_OTU_269
OTU_256	Bacteria	Proteobacteria	Betaproteobacteria	Gallionellales	Gallionellaceae	Family_Gallionellaceae	Family_Gallionellaceae_OTU_256
OTU_125	Bacteria	Proteobacteria	Betaproteobacteria	Class_Betaproteobacteria	Class_Betaproteobacteria	Class_Betaproteobacteria	Class_Betaproteobacteria_OTU_125
OTU_321	Bacteria	Proteobacteria	Betaproteobacteria	Class_Betaproteobacteria	Class_Betaproteobacteria	Class_Betaproteobacteria	Class_Betaproteobacteria_OTU_321
OTU_1230	Bacteria	Proteobacteria	Betaproteobacteria	Class_Betaproteobacteria	Class_Betaproteobacteria	Class_Betaproteobacteria	Class_Betaproteobacteria_OTU_1230
OTU_696	Bacteria	Proteobacteria	Betaproteobacteria	Class_Betaproteobacteria	Class_Betaproteobacteria	Class_Betaproteobacteria	Class_Betaproteobacteria_OTU_696
OTU_130	Bacteria	Proteobacteria	Betaproteobacteria	Burkholderiales	Oxalobacteraceae	Family_Oxalobacteraceae	Family_Oxalobacteraceae_OTU_130
OTU_10	Bacteria	Proteobacteria	Betaproteobacteria	Burkholderiales	Oxalobacteraceae	Undibacterium	Undibacterium_OTU_10
OTU_262	Bacteria	Proteobacteria	Betaproteobacteria	Burkholderiales	Oxalobacteraceae	Undibacterium	Undibacterium_OTU_262
OTU_366	Bacteria	Proteobacteria	Betaproteobacteria	Burkholderiales	Burkholderiaceae	Ralstonia	Ralstonia_OTU_366
OTU_76	Bacteria	Proteobacteria	Betaproteobacteria	Neisseriales	Neisseriaceae	Iodobacter	Iodobacter_OTU_76
OTU_902	Bacteria	Proteobacteria	Betaproteobacteria	Class_Betaproteobacteria	Class_Betaproteobacteria	Class_Betaproteobacteria	Class_Betaproteobacteria_OTU_902
OTU_686	Bacteria	Proteobacteria	Betaproteobacteria	Burkholderiales	Comamonadaceae	Acidovorax	Acidovorax_OTU_686
OTU_1219	Bacteria	Proteobacteria	Betaproteobacteria	Burkholderiales	Comamonadaceae	Family_Comamonadaceae	Family_Comamonadaceae_OTU_1219
OTU_602	Bacteria	Proteobacteria	Betaproteobacteria	Burkholderiales	Comamonadaceae	Family_Comamonadaceae	Family_Comamonadaceae_OTU_602
OTU_1160	Bacteria	Proteobacteria	Betaproteobacteria	Burkholderiales	Comamonadaceae	Family_Comamonadaceae	Family_Comamonadaceae_OTU_1160
OTU_1161	Bacteria	Proteobacteria	Betaproteobacteria	Burkholderiales	Comamonadaceae	Family_Comamonadaceae	Family_Comamonadaceae_OTU_1161
OTU_621	Bacteria	Proteobacteria	Betaproteobacteria	Burkholderiales	Comamonadaceae	Family_Comamonadaceae	Family_Comamonadaceae_OTU_621
OTU_1057	Bacteria	Proteobacteria	Betaproteobacteria	Burkholderiales	Comamonadaceae	Family_Comamonadaceae	Family_Comamonadaceae_OTU_1057
OTU_1140	Bacteria	Proteobacteria	Betaproteobacteria	Burkholderiales	Comamonadaceae	Family_Comamonadaceae	Family_Comamonadaceae_OTU_1140
OTU_1165	Bacteria	Proteobacteria	Betaproteobacteria	Burkholderiales	Comamonadaceae	Family_Comamonadaceae	Family_Comamonadaceae_OTU_1165
OTU_86	Bacteria	Proteobacteria	Betaproteobacteria	Burkholderiales	Comamonadaceae	Variovorax	Variovorax_OTU_86
OTU_172	Bacteria	Proteobacteria	Betaproteobacteria	Burkholderiales	Comamonadaceae	Curvibacter	Curvibacter_OTU_172
OTU_39	Bacteria	Proteobacteria	Betaproteobacteria	Burkholderiales	Comamonadaceae	Rhodoferax	Rhodoferax_OTU_39
OTU_820	Bacteria	Proteobacteria	Betaproteobacteria	Burkholderiales	Comamonadaceae	Delftia	Delftia_OTU_820
OTU_32	Bacteria	Proteobacteria	Betaproteobacteria	Burkholderiales	Comamonadaceae	Family_Comamonadaceae	Family_Comamonadaceae_OTU_32
OTU_1222	Bacteria	Proteobacteria	Betaproteobacteria	Burkholderiales	Comamonadaceae	Acidovorax	Acidovorax_OTU_1222
OTU_434	Bacteria	Proteobacteria	Betaproteobacteria	Burkholderiales	Comamonadaceae	Rhodoferax	Rhodoferax_OTU_434
OTU_954	Bacteria	Proteobacteria	Betaproteobacteria	Burkholderiales	Comamonadaceae	Family_Comamonadaceae	Family_Comamonadaceae_OTU_954
OTU_1094	Bacteria	Proteobacteria	Betaproteobacteria	Burkholderiales	Comamonadaceae	Family_Comamonadaceae	Family_Comamonadaceae_OTU_1094
OTU_203	Bacteria	Proteobacteria	Betaproteobacteria	Burkholderiales	Comamonadaceae	Hydrogenophaga	Hydrogenophaga_OTU_203
OTU_665	Bacteria	Proteobacteria	Betaproteobacteria	Burkholderiales	Comamonadaceae	Family_Comamonadaceae	Family_Comamonadaceae_OTU_665
OTU_219	Bacteria	Proteobacteria	Betaproteobacteria	Burkholderiales	Comamonadaceae	Hydrogenophaga	Hydrogenophaga_OTU_219
OTU_1082	Bacteria	Proteobacteria	Betaproteobacteria	Burkholderiales	Comamonadaceae	Hydrogenophaga	Hydrogenophaga_OTU_1082
OTU_83	Bacteria	Proteobacteria	Betaproteobacteria	Burkholderiales	Comamonadaceae	Hydrogenophaga	Hydrogenophaga_OTU_83
OTU_1356	Bacteria	Proteobacteria	Betaproteobacteria	Burkholderiales	Comamonadaceae	Variovorax	Variovorax_OTU_1356
OTU_1427	Bacteria	Proteobacteria	Betaproteobacteria	Burkholderiales	Comamonadaceae	Family_Comamonadaceae	Family_Comamonadaceae_OTU_1427
OTU_428	Bacteria	Proteobacteria	Betaproteobacteria	Burkholderiales	Comamonadaceae	Pelomonas	Pelomonas_OTU_428
OTU_1458	Bacteria	Proteobacteria	Betaproteobacteria	Burkholderiales	Burkholderiales	Aquabacterium	Aquabacterium_OTU_1458
OTU_124	Bacteria	Proteobacteria	Betaproteobacteria	Burkholderiales	Burkholderiales	Family_Burkholderiales	Family_Burkholderiales_OTU_124
OTU_433	Bacteria	Proteobacteria	Betaproteobacteria	Burkholderiales	Comamonadaceae	Roseateles	Roseateles_OTU_433
OTU_70	Bacteria	Proteobacteria	Betaproteobacteria	Burkholderiales	Order_Burkholderiales	Order_Burkholderiales	Order_Burkholderiales_OTU_70
OTU_787	Bacteria	Proteobacteria	Betaproteobacteria	Burkholderiales	Oxalobacteraceae	Noviherbaspirillum	Noviherbaspirillum_OTU_787
OTU_516	Bacteria	Proteobacteria	Betaproteobacteria	Burkholderiales	Alcaligenaceae	Achromobacter	Achromobacter_OTU_516
OTU_15	Bacteria	Proteobacteria	Betaproteobacteria	Burkholderiales	Alcaligenaceae	Family_Alcaligenaceae	Family_Alcaligenaceae_OTU_15
OTU_731	Bacteria	Proteobacteria	Betaproteobacteria	Burkholderiales	Alcaligenaceae	Family_Alcaligenaceae	Family_Alcaligenaceae_OTU_731
OTU_267	Bacteria	Proteobacteria	Betaproteobacteria	Burkholderiales	Alcaligenaceae	Family_Alcaligenaceae	Family_Alcaligenaceae_OTU_267
OTU_217	Bacteria	Proteobacteria	Betaproteobacteria	Burkholderiales	Oxalobacteraceae	Family_Oxalobacteraceae	Family_Oxalobacteraceae_OTU_217
OTU_21	Bacteria	Proteobacteria	Betaproteobacteria	Burkholderiales	Oxalobacteraceae	Janthinobacterium	Janthinobacterium_OTU_21
OTU_383	Bacteria	Proteobacteria	Betaproteobacteria	Burkholderiales	Oxalobacteraceae	Massilia	Massilia_OTU_383
OTU_151	Bacteria	Proteobacteria	Betaproteobacteria	Burkholderiales	Oxalobacteraceae	Family_Oxalobacteraceae	Family_Oxalobacteraceae_OTU_151
OTU_1117	Bacteria	Proteobacteria	Betaproteobacteria	Burkholderiales	Oxalobacteraceae	Duganella	Duganella_OTU_1117
OTU_523	Bacteria	Proteobacteria	Betaproteobacteria	Burkholderiales	Oxalobacteraceae	Family_Oxalobacteraceae	Family_Oxalobacteraceae_OTU_523
OTU_8	Bacteria	Proteobacteria	Betaproteobacteria	Burkholderiales	Oxalobacteraceae	Massilia	Massilia_OTU_8
OTU_1041	Bacteria	Proteobacteria	Betaproteobacteria	Burkholderiales	Oxalobacteraceae	Family_Oxalobacteraceae	Family_Oxalobacteraceae_OTU_1041
OTU_773	Bacteria	Proteobacteria	Betaproteobacteria	Burkholderiales	Oxalobacteraceae	Massilia	Massilia_OTU_773
OTU_698	Bacteria	Proteobacteria	Betaproteobacteria	Burkholderiales	Oxalobacteraceae	Family_Oxalobacteraceae	Family_Oxalobacteraceae_OTU_698
OTU_153	Bacteria	Proteobacteria	Betaproteobacteria	Class_Betaproteobacteria	Class_Betaproteobacteria	Class_Betaproteobacteria	Class_Betaproteobacteria_OTU_153
OTU_1233	Bacteria	Proteobacteria	Betaproteobacteria	Gallionellales	Gallionellaceae	Family_Gallionellaceae	Family_Gallionellaceae_OTU_1233
OTU_1250	Bacteria	Proteobacteria	Betaproteobacteria	Class_Betaproteobacteria	Class_Betaproteobacteria	Class_Betaproteobacteria	Class_Betaproteobacteria_OTU_1250
OTU_137	Bacteria	Proteobacteria	Betaproteobacteria	Nitrosomonadales	Nitrosomonadaceae	Nitrosomonas	Nitrosomonas_OTU_137
OTU_396	Bacteria	Proteobacteria	Betaproteobacteria	Nitrosomonadales	Nitrosomonadaceae	Nitrosomonas	Nitrosomonas_OTU_396
OTU_379	Bacteria	Proteobacteria	Betaproteobacteria	Nitrosomonadales	Nitrosomonadaceae	Nitrosomonas	Nitrosomonas_OTU_379
OTU_266	Bacteria	Proteobacteria	Betaproteobacteria	Nitrosomonadales	Nitrosomonadaceae	Nitrosomonas	Nitrosomonas_OTU_266
OTU_131	Bacteria	Proteobacteria	Betaproteobacteria	Nitrosomonadales	Nitrosomonadaceae	Nitrosomonas	Nitrosomonas_OTU_131
OTU_915	Bacteria	Proteobacteria	Betaproteobacteria	Class_Betaproteobacteria	Class_Betaproteobacteria	Class_Betaproteobacteria	Class_Betaproteobacteria_OTU_915
OTU_1076	Bacteria	Proteobacteria	Betaproteobacteria	Gallionellales	Gallionellaceae	Sideroxydans	Sideroxydans_OTU_1076
OTU_239	Bacteria	Proteobacteria	Betaproteobacteria	Class_Betaproteobacteria	Class_Betaproteobacteria	Class_Betaproteobacteria	Class_Betaproteobacteria_OTU_239
OTU_387	Bacteria	Proteobacteria	Betaproteobacteria	Hydrogenophilales	Hydrogenophilaceae	Thiobacillus	Thiobacillus_OTU_387
OTU_513	Bacteria	Proteobacteria	Gammaproteobacteria	Xanthomonadales	Xanthomonadaceae	Family_Xanthomonadaceae	Family_Xanthomonadaceae_OTU_513
OTU_607	Bacteria	Proteobacteria	Gammaproteobacteria	Xanthomonadales	Xanthomonadaceae	Family_Xanthomonadaceae	Family_Xanthomonadaceae_OTU_607
OTU_842	Bacteria	Proteobacteria	Gammaproteobacteria	Xanthomonadales	Xanthomonadaceae	Family_Xanthomonadaceae	Family_Xanthomonadaceae_OTU_842
OTU_296	Bacteria	Proteobacteria	Gammaproteobacteria	Xanthomonadales	Xanthomonadaceae	Stenotrophomonas	Stenotrophomonas_OTU_296
OTU_26	Bacteria	Proteobacteria	Gammaproteobacteria	Xanthomonadales	Xanthomonadaceae	Stenotrophomonas	Stenotrophomonas_OTU_26
OTU_443	Bacteria	Proteobacteria	Gammaproteobacteria	Xanthomonadales	Xanthomonadaceae	Stenotrophomonas	Stenotrophomonas_OTU_443
OTU_509	Bacteria	Proteobacteria	Alphaproteobacteria	Class_Alphaproteobacteria	Class_Alphaproteobacteria	Class_Alphaproteobacteria	Class_Alphaproteobacteria_OTU_509
OTU_1019	Bacteria	Proteobacteria	Alphaproteobacteria	Class_Alphaproteobacteria	Class_Alphaproteobacteria	Class_Alphaproteobacteria	Class_Alphaproteobacteria_OTU_1019
OTU_205	Bacteria	Proteobacteria	Alphaproteobacteria	Rhodospirillales	Reyranella	Family_Reyranella	Family_Reyranella_OTU_205
OTU_625	Bacteria	Proteobacteria	Alphaproteobacteria	Rhodospirillales	Order_Rhodospirillales	Order_Rhodospirillales	Order_Rhodospirillales_OTU_625
OTU_754	Bacteria	Proteobacteria	Alphaproteobacteria	Class_Alphaproteobacteria	Class_Alphaproteobacteria	Class_Alphaproteobacteria	Class_Alphaproteobacteria_OTU_754
OTU_1006	Bacteria	Proteobacteria	Alphaproteobacteria	Rhodospirillales	Order_Rhodospirillales	Order_Rhodospirillales	Order_Rhodospirillales_OTU_1006
OTU_591	Bacteria	Proteobacteria	Alphaproteobacteria	Class_Alphaproteobacteria	Class_Alphaproteobacteria	Class_Alphaproteobacteria	Class_Alphaproteobacteria_OTU_591
OTU_1215	Bacteria	Proteobacteria	Alphaproteobacteria	Class_Alphaproteobacteria	Class_Alphaproteobacteria	Class_Alphaproteobacteria	Class_Alphaproteobacteria_OTU_1215
OTU_1310	Bacteria	Proteobacteria	Alphaproteobacteria	Rhodospirillales	Rhodospirillaceae	Dongia	Dongia_OTU_1310
OTU_1181	Bacteria	Proteobacteria	Alphaproteobacteria	Rhodospirillales	Order_Rhodospirillales	Order_Rhodospirillales	Order_Rhodospirillales_OTU_1181
OTU_1195	Bacteria	Proteobacteria	Alphaproteobacteria	Rhodospirillales	Order_Rhodospirillales	Order_Rhodospirillales	Order_Rhodospirillales_OTU_1195
OTU_1417	Bacteria	Proteobacteria	Alphaproteobacteria	Rhodospirillales	Rhodospirillaceae	Azospirillum	Azospirillum_OTU_1417
OTU_1452	Bacteria	Proteobacteria	Alphaproteobacteria	Rhodospirillales	Rhodospirillaceae	Azospirillum	Azospirillum_OTU_1452
OTU_745	Bacteria	Proteobacteria	Alphaproteobacteria	Rhodospirillales	Order_Rhodospirillales	Order_Rhodospirillales	Order_Rhodospirillales_OTU_745
OTU_138	Bacteria	Proteobacteria	Alphaproteobacteria	Rhodospirillales	Acetobacteraceae	Family_Acetobacteraceae	Family_Acetobacteraceae_OTU_138
OTU_235	Bacteria	Proteobacteria	Alphaproteobacteria	Rhodospirillales	Acetobacteraceae	Family_Acetobacteraceae	Family_Acetobacteraceae_OTU_235
OTU_798	Bacteria	Proteobacteria	Alphaproteobacteria	Rhodospirillales	Acetobacteraceae	Family_Acetobacteraceae	Family_Acetobacteraceae_OTU_798
OTU_587	Bacteria	Proteobacteria	Alphaproteobacteria	Rhodospirillales	Rhodospirillaceae	Family_Rhodospirillaceae	Family_Rhodospirillaceae_OTU_587
OTU_526	Bacteria	Proteobacteria	Alphaproteobacteria	Rhodospirillales	Order_Rhodospirillales	Order_Rhodospirillales	Order_Rhodospirillales_OTU_526
OTU_1051	Bacteria	Proteobacteria	Alphaproteobacteria	Class_Alphaproteobacteria	Class_Alphaproteobacteria	Class_Alphaproteobacteria	Class_Alphaproteobacteria_OTU_1051
OTU_449	Bacteria	Proteobacteria	Alphaproteobacteria	Class_Alphaproteobacteria	Class_Alphaproteobacteria	Class_Alphaproteobacteria	Class_Alphaproteobacteria_OTU_449
OTU_63	Bacteria	Proteobacteria	Alphaproteobacteria	Class_Alphaproteobacteria	Class_Alphaproteobacteria	Class_Alphaproteobacteria	Class_Alphaproteobacteria_OTU_63
OTU_462	Bacteria	Proteobacteria	Alphaproteobacteria	Class_Alphaproteobacteria	Class_Alphaproteobacteria	Class_Alphaproteobacteria	Class_Alphaproteobacteria_OTU_462
OTU_1249	Bacteria	Proteobacteria	Alphaproteobacteria	Class_Alphaproteobacteria	Class_Alphaproteobacteria	Class_Alphaproteobacteria	Class_Alphaproteobacteria_OTU_1249
OTU_840	Bacteria	Proteobacteria	Alphaproteobacteria	Class_Alphaproteobacteria	Class_Alphaproteobacteria	Class_Alphaproteobacteria	Class_Alphaproteobacteria_OTU_840
OTU_1141	Bacteria	Proteobacteria	Alphaproteobacteria	Class_Alphaproteobacteria	Class_Alphaproteobacteria	Class_Alphaproteobacteria	Class_Alphaproteobacteria_OTU_1141
OTU_874	Bacteria	Proteobacteria	Alphaproteobacteria	Alphaproteobacteria	Rhizomicrobium	Family_Rhizomicrobium	Family_Rhizomicrobium_OTU_874
OTU_307	Bacteria	Proteobacteria	Alphaproteobacteria	Class_Alphaproteobacteria	Class_Alphaproteobacteria	Class_Alphaproteobacteria	Class_Alphaproteobacteria_OTU_307
OTU_1135	Bacteria	Proteobacteria	Alphaproteobacteria	Class_Alphaproteobacteria	Class_Alphaproteobacteria	Class_Alphaproteobacteria	Class_Alphaproteobacteria_OTU_1135
OTU_1272	Bacteria	Proteobacteria	Alphaproteobacteria	Rhizobiales	Hyphomicrobiaceae	Devosia	Devosia_OTU_1272
OTU_183	Bacteria	Proteobacteria	Alphaproteobacteria	Rhizobiales	Hyphomicrobiaceae	Devosia	Devosia_OTU_183
OTU_270	Bacteria	Proteobacteria	Alphaproteobacteria	Rhizobiales	Order_Rhizobiales	Order_Rhizobiales	Order_Rhizobiales_OTU_270
OTU_538	Bacteria	Proteobacteria	Alphaproteobacteria	Rhizobiales	Rhizobiaceae	Ensifer	Ensifer_OTU_538
OTU_245	Bacteria	Proteobacteria	Alphaproteobacteria	Rhizobiales	Rhizobiaceae	Rhizobium	Rhizobium_OTU_245
OTU_1367	Bacteria	Proteobacteria	Alphaproteobacteria	Rhizobiales	Rhizobiaceae	Rhizobium	Rhizobium_OTU_1367
OTU_3	Bacteria	Proteobacteria	Alphaproteobacteria	Rhizobiales	Rhizobiaceae	Family_Rhizobiaceae	Family_Rhizobiaceae_OTU_3
OTU_767	Bacteria	Proteobacteria	Alphaproteobacteria	Rhizobiales	Rhizobiaceae	Family_Rhizobiaceae	Family_Rhizobiaceae_OTU_767
OTU_772	Bacteria	Proteobacteria	Alphaproteobacteria	Rhizobiales	Rhizobiaceae	Family_Rhizobiaceae	Family_Rhizobiaceae_OTU_772
OTU_20	Bacteria	Proteobacteria	Alphaproteobacteria	Rhizobiales	Rhizobiaceae	Rhizobium	Rhizobium_OTU_20
OTU_1450	Bacteria	Proteobacteria	Alphaproteobacteria	Rhizobiales	Rhizobiaceae	Rhizobium	Rhizobium_OTU_1450
OTU_285	Bacteria	Proteobacteria	Alphaproteobacteria	Rhizobiales	Phyllobacteriaceae	Mesorhizobium	Mesorhizobium_OTU_285
OTU_44	Bacteria	Proteobacteria	Alphaproteobacteria	Rhizobiales	Phyllobacteriaceae	Aquamicrobium	Aquamicrobium_OTU_44
OTU_707	Bacteria	Proteobacteria	Alphaproteobacteria	Rhizobiales	Phyllobacteriaceae	Family_Phyllobacteriaceae	Family_Phyllobacteriaceae_OTU_707
OTU_534	Bacteria	Proteobacteria	Alphaproteobacteria	Rhizobiales	Order_Rhizobiales	Order_Rhizobiales	Order_Rhizobiales_OTU_534
OTU_468	Bacteria	Proteobacteria	Alphaproteobacteria	Rhizobiales	Order_Rhizobiales	Order_Rhizobiales	Order_Rhizobiales_OTU_468
OTU_962	Bacteria	Proteobacteria	Alphaproteobacteria	Rhizobiales	Order_Rhizobiales	Order_Rhizobiales	Order_Rhizobiales_OTU_962
OTU_80	Bacteria	Proteobacteria	Alphaproteobacteria	Rhizobiales	Hyphomicrobiaceae	Hyphomicrobium	Hyphomicrobium_OTU_80
OTU_384	Bacteria	Proteobacteria	Alphaproteobacteria	Rhizobiales	Hyphomicrobiaceae	Hyphomicrobium	Hyphomicrobium_OTU_384
OTU_170	Bacteria	Proteobacteria	Alphaproteobacteria	Rhizobiales	Order_Rhizobiales	Order_Rhizobiales	Order_Rhizobiales_OTU_170
OTU_281	Bacteria	Proteobacteria	Alphaproteobacteria	Rhizobiales	Hyphomicrobiaceae	Family_Hyphomicrobiaceae	Family_Hyphomicrobiaceae_OTU_281
OTU_243	Bacteria	Proteobacteria	Alphaproteobacteria	Rhizobiales	Hyphomicrobiaceae	Pedomicrobium	Pedomicrobium_OTU_243
OTU_597	Bacteria	Proteobacteria	Alphaproteobacteria	Rhizobiales	Hyphomicrobiaceae	Family_Hyphomicrobiaceae	Family_Hyphomicrobiaceae_OTU_597
OTU_185	Bacteria	Proteobacteria	Alphaproteobacteria	Rhizobiales	Hyphomicrobiaceae	Hyphomicrobium	Hyphomicrobium_OTU_185
OTU_301	Bacteria	Proteobacteria	Alphaproteobacteria	Rhizobiales	Hyphomicrobiaceae	Hyphomicrobium	Hyphomicrobium_OTU_301
OTU_386	Bacteria	Proteobacteria	Alphaproteobacteria	Rhizobiales	Hyphomicrobiaceae	Hyphomicrobium	Hyphomicrobium_OTU_386
OTU_531	Bacteria	Proteobacteria	Alphaproteobacteria	Rhizobiales	Hyphomicrobiaceae	Family_Hyphomicrobiaceae	Family_Hyphomicrobiaceae_OTU_531
OTU_969	Bacteria	Proteobacteria	Alphaproteobacteria	Rhizobiales	Hyphomicrobiaceae	Family_Hyphomicrobiaceae	Family_Hyphomicrobiaceae_OTU_969
OTU_1033	Bacteria	Proteobacteria	Alphaproteobacteria	Rhizobiales	Order_Rhizobiales	Order_Rhizobiales	Order_Rhizobiales_OTU_1033
OTU_375	Bacteria	Proteobacteria	Alphaproteobacteria	Rhizobiales	Hyphomicrobiaceae	Pedomicrobium	Pedomicrobium_OTU_375
OTU_330	Bacteria	Proteobacteria	Alphaproteobacteria	Rhizobiales	Order_Rhizobiales	Order_Rhizobiales	Order_Rhizobiales_OTU_330
OTU_342	Bacteria	Proteobacteria	Alphaproteobacteria	Rhizobiales	Bradyrhizobiaceae	Family_Bradyrhizobiaceae	Family_Bradyrhizobiaceae_OTU_342
OTU_71	Bacteria	Proteobacteria	Alphaproteobacteria	Rhizobiales	Bradyrhizobiaceae	Family_Bradyrhizobiaceae	Family_Bradyrhizobiaceae_OTU_71
OTU_310	Bacteria	Proteobacteria	Alphaproteobacteria	Rhizobiales	Bradyrhizobiaceae	Family_Bradyrhizobiaceae	Family_Bradyrhizobiaceae_OTU_310
OTU_1415	Bacteria	Proteobacteria	Alphaproteobacteria	Rhizobiales	Bradyrhizobiaceae	Family_Bradyrhizobiaceae	Family_Bradyrhizobiaceae_OTU_1415
OTU_118	Bacteria	Proteobacteria	Alphaproteobacteria	Rhizobiales	Order_Rhizobiales	Order_Rhizobiales	Order_Rhizobiales_OTU_118
OTU_574	Bacteria	Proteobacteria	Alphaproteobacteria	Rhizobiales	Order_Rhizobiales	Order_Rhizobiales	Order_Rhizobiales_OTU_574
OTU_456	Bacteria	Proteobacteria	Alphaproteobacteria	Rhizobiales	Order_Rhizobiales	Order_Rhizobiales	Order_Rhizobiales_OTU_456
OTU_590	Bacteria	Proteobacteria	Alphaproteobacteria	Rhizobiales	Order_Rhizobiales	Order_Rhizobiales	Order_Rhizobiales_OTU_590
OTU_642	Bacteria	Proteobacteria	Alphaproteobacteria	Rhizobiales	Order_Rhizobiales	Order_Rhizobiales	Order_Rhizobiales_OTU_642
OTU_487	Bacteria	Proteobacteria	Alphaproteobacteria	Rhizobiales	Order_Rhizobiales	Order_Rhizobiales	Order_Rhizobiales_OTU_487
OTU_142	Bacteria	Proteobacteria	Alphaproteobacteria	Rhizobiales	Bradyrhizobiaceae	Bosea	Bosea_OTU_142
OTU_72	Bacteria	Proteobacteria	Alphaproteobacteria	Rhizobiales	Order_Rhizobiales	Order_Rhizobiales	Order_Rhizobiales_OTU_72
OTU_1255	Bacteria	Proteobacteria	Alphaproteobacteria	Rhizobiales	Order_Rhizobiales	Order_Rhizobiales	Order_Rhizobiales_OTU_1255
OTU_598	Bacteria	Proteobacteria	Alphaproteobacteria	Rhizobiales	Order_Rhizobiales	Order_Rhizobiales	Order_Rhizobiales_OTU_598
OTU_892	Bacteria	Proteobacteria	Alphaproteobacteria	Class_Alphaproteobacteria	Class_Alphaproteobacteria	Class_Alphaproteobacteria	Class_Alphaproteobacteria_OTU_892
OTU_573	Bacteria	Proteobacteria	Alphaproteobacteria	Sneathiellales	Sneathiellaceae	Family_Sneathiellaceae	Family_Sneathiellaceae_OTU_573
OTU_996	Bacteria	Proteobacteria	Alphaproteobacteria	Rhodospirillales	Order_Rhodospirillales	Order_Rhodospirillales	Order_Rhodospirillales_OTU_996
OTU_1145	Bacteria	Proteobacteria	Alphaproteobacteria	Class_Alphaproteobacteria	Class_Alphaproteobacteria	Class_Alphaproteobacteria	Class_Alphaproteobacteria_OTU_1145
OTU_364	Bacteria	Proteobacteria	Alphaproteobacteria	Rhizobiales	Order_Rhizobiales	Order_Rhizobiales	Order_Rhizobiales_OTU_364
OTU_294	Bacteria	Proteobacteria	Alphaproteobacteria	Class_Alphaproteobacteria	Class_Alphaproteobacteria	Class_Alphaproteobacteria	Class_Alphaproteobacteria_OTU_294
OTU_1045	Bacteria	Proteobacteria	Alphaproteobacteria	Rhizobiales	Order_Rhizobiales	Order_Rhizobiales	Order_Rhizobiales_OTU_1045
OTU_1183	Bacteria	Proteobacteria	Alphaproteobacteria	Rhizobiales	Order_Rhizobiales	Order_Rhizobiales	Order_Rhizobiales_OTU_1183
OTU_206	Bacteria	Proteobacteria	Alphaproteobacteria	Class_Alphaproteobacteria	Class_Alphaproteobacteria	Class_Alphaproteobacteria	Class_Alphaproteobacteria_OTU_206
OTU_231	Bacteria	Proteobacteria	Alphaproteobacteria	Rhizobiales	Order_Rhizobiales	Order_Rhizobiales	Order_Rhizobiales_OTU_231
OTU_668	Bacteria	Proteobacteria	Alphaproteobacteria	Class_Alphaproteobacteria	Class_Alphaproteobacteria	Class_Alphaproteobacteria	Class_Alphaproteobacteria_OTU_668
OTU_920	Bacteria	Proteobacteria	Alphaproteobacteria	Rhizobiales	Order_Rhizobiales	Order_Rhizobiales	Order_Rhizobiales_OTU_920
OTU_700	Bacteria	Proteobacteria	Alphaproteobacteria	Class_Alphaproteobacteria	Class_Alphaproteobacteria	Class_Alphaproteobacteria	Class_Alphaproteobacteria_OTU_700
OTU_78	Bacteria	Proteobacteria	Alphaproteobacteria	Class_Alphaproteobacteria	Class_Alphaproteobacteria	Class_Alphaproteobacteria	Class_Alphaproteobacteria_OTU_78
OTU_527	Bacteria	Proteobacteria	Alphaproteobacteria	Caulobacterales	Order_Caulobacterales	Order_Caulobacterales	Order_Caulobacterales_OTU_527
OTU_65	Bacteria	Proteobacteria	Alphaproteobacteria	Caulobacterales	Caulobacteraceae	Caulobacter	Caulobacter_OTU_65
OTU_144	Bacteria	Proteobacteria	Alphaproteobacteria	Caulobacterales	Caulobacteraceae	Phenylobacterium	Phenylobacterium_OTU_144
OTU_779	Bacteria	Proteobacteria	Alphaproteobacteria	Caulobacterales	Caulobacteraceae	Phenylobacterium	Phenylobacterium_OTU_779
OTU_17	Bacteria	Proteobacteria	Alphaproteobacteria	Caulobacterales	Caulobacteraceae	Brevundimonas	Brevundimonas_OTU_17
OTU_22	Bacteria	Proteobacteria	Alphaproteobacteria	Caulobacterales	Caulobacteraceae	Brevundimonas	Brevundimonas_OTU_22
OTU_695	Bacteria	Proteobacteria	Alphaproteobacteria	Caulobacterales	Caulobacteraceae	Brevundimonas	Brevundimonas_OTU_695
OTU_1025	Bacteria	Proteobacteria	Alphaproteobacteria	Class_Alphaproteobacteria	Class_Alphaproteobacteria	Class_Alphaproteobacteria	Class_Alphaproteobacteria_OTU_1025
OTU_1095	Bacteria	Proteobacteria	Alphaproteobacteria	Class_Alphaproteobacteria	Class_Alphaproteobacteria	Class_Alphaproteobacteria	Class_Alphaproteobacteria_OTU_1095
OTU_62	Bacteria	Proteobacteria	Alphaproteobacteria	Sphingomonadales	Sphingomonadaceae	Sphingorhabdus	Sphingorhabdus_OTU_62
OTU_1002	Bacteria	Proteobacteria	Alphaproteobacteria	Sphingomonadales	Sphingomonadaceae	Sphingorhabdus	Sphingorhabdus_OTU_1002
OTU_320	Bacteria	Proteobacteria	Alphaproteobacteria	Sphingomonadales	Sphingomonadaceae	Novosphingobium	Novosphingobium_OTU_320
OTU_1309	Bacteria	Proteobacteria	Alphaproteobacteria	Sphingomonadales	Erythrobacteraceae	Family_Erythrobacteraceae	Family_Erythrobacteraceae_OTU_1309
OTU_123	Bacteria	Proteobacteria	Alphaproteobacteria	Sphingomonadales	Order_Sphingomonadales	Order_Sphingomonadales	Order_Sphingomonadales_OTU_123
OTU_52	Bacteria	Proteobacteria	Alphaproteobacteria	Sphingomonadales	Sphingomonadaceae	Sphingomonas	Sphingomonas_OTU_52
OTU_616	Bacteria	Proteobacteria	Alphaproteobacteria	Sphingomonadales	Sphingomonadaceae	Sphingomonas	Sphingomonas_OTU_616
OTU_1214	Bacteria	Proteobacteria	Alphaproteobacteria	Sphingomonadales	Sphingomonadaceae	Sphingobium	Sphingobium_OTU_1214
OTU_909	Bacteria	Proteobacteria	Alphaproteobacteria	Class_Alphaproteobacteria	Class_Alphaproteobacteria	Class_Alphaproteobacteria	Class_Alphaproteobacteria_OTU_909
OTU_849	Bacteria	Proteobacteria	Alphaproteobacteria	Class_Alphaproteobacteria	Class_Alphaproteobacteria	Class_Alphaproteobacteria	Class_Alphaproteobacteria_OTU_849
OTU_385	Bacteria	Proteobacteria	Alphaproteobacteria	Class_Alphaproteobacteria	Class_Alphaproteobacteria	Class_Alphaproteobacteria	Class_Alphaproteobacteria_OTU_385
OTU_600	Bacteria	Proteobacteria	Alphaproteobacteria	Class_Alphaproteobacteria	Class_Alphaproteobacteria	Class_Alphaproteobacteria	Class_Alphaproteobacteria_OTU_600
OTU_1137	Bacteria	Proteobacteria	Alphaproteobacteria	Rhodospirillales	Rhodospirillaceae	Family_Rhodospirillaceae	Family_Rhodospirillaceae_OTU_1137
OTU_939	Bacteria	Proteobacteria	Alphaproteobacteria	Class_Alphaproteobacteria	Class_Alphaproteobacteria	Class_Alphaproteobacteria	Class_Alphaproteobacteria_OTU_939
OTU_376	Bacteria	Proteobacteria	Alphaproteobacteria	Class_Alphaproteobacteria	Class_Alphaproteobacteria	Class_Alphaproteobacteria	Class_Alphaproteobacteria_OTU_376
OTU_894	Bacteria	Proteobacteria	Gammaproteobacteria	Methylococcales	Methylococcaceae	Family_Methylococcaceae	Family_Methylococcaceae_OTU_894
OTU_827	Bacteria	Proteobacteria	Alphaproteobacteria	Class_Alphaproteobacteria	Class_Alphaproteobacteria	Class_Alphaproteobacteria	Class_Alphaproteobacteria_OTU_827
OTU_571	Bacteria	Proteobacteria	Alphaproteobacteria	Class_Alphaproteobacteria	Class_Alphaproteobacteria	Class_Alphaproteobacteria	Class_Alphaproteobacteria_OTU_571
OTU_1005	Bacteria	Proteobacteria	Alphaproteobacteria	Class_Alphaproteobacteria	Class_Alphaproteobacteria	Class_Alphaproteobacteria	Class_Alphaproteobacteria_OTU_1005
OTU_156	Bacteria	Proteobacteria	Alphaproteobacteria	Class_Alphaproteobacteria	Class_Alphaproteobacteria	Class_Alphaproteobacteria	Class_Alphaproteobacteria_OTU_156
OTU_876	Bacteria	Proteobacteria	Alphaproteobacteria	Class_Alphaproteobacteria	Class_Alphaproteobacteria	Class_Alphaproteobacteria	Class_Alphaproteobacteria_OTU_876
OTU_1176	Bacteria	Proteobacteria	Deltaproteobacteria	Class_Deltaproteobacteria	Class_Deltaproteobacteria	Class_Deltaproteobacteria	Class_Deltaproteobacteria_OTU_1176
OTU_934	Bacteria	Proteobacteria	Deltaproteobacteria	Myxococcales	Order_Myxococcales	Order_Myxococcales	Order_Myxococcales_OTU_934
OTU_50	Bacteria	Proteobacteria	Deltaproteobacteria	Myxococcales	Order_Myxococcales	Order_Myxococcales	Order_Myxococcales_OTU_50
OTU_389	Bacteria	Proteobacteria	Deltaproteobacteria	Myxococcales	Order_Myxococcales	Order_Myxococcales	Order_Myxococcales_OTU_389
OTU_368	Bacteria	Proteobacteria	Deltaproteobacteria	Myxococcales	Order_Myxococcales	Order_Myxococcales	Order_Myxococcales_OTU_368
OTU_517	Bacteria	Proteobacteria	Deltaproteobacteria	Myxococcales	Order_Myxococcales	Order_Myxococcales	Order_Myxococcales_OTU_517
OTU_1090	Bacteria	Proteobacteria	Deltaproteobacteria	Myxococcales	Order_Myxococcales	Order_Myxococcales	Order_Myxococcales_OTU_1090
OTU_743	Bacteria	Proteobacteria	Deltaproteobacteria	Myxococcales	Order_Myxococcales	Order_Myxococcales	Order_Myxococcales_OTU_743
OTU_935	Bacteria	Proteobacteria	Deltaproteobacteria	Myxococcales	Order_Myxococcales	Order_Myxococcales	Order_Myxococcales_OTU_935
OTU_1040	Bacteria	Proteobacteria	Deltaproteobacteria	Myxococcales	Polyangiaceae	Family_Polyangiaceae	Family_Polyangiaceae_OTU_1040
OTU_946	Bacteria	Proteobacteria	Deltaproteobacteria	Myxococcales	Order_Myxococcales	Order_Myxococcales	Order_Myxococcales_OTU_946
OTU_822	Bacteria	Proteobacteria	Deltaproteobacteria	Myxococcales	Labilitrichaceae	Labilithrix	Labilithrix_OTU_822
OTU_974	Bacteria	Proteobacteria	Deltaproteobacteria	Myxococcales	Order_Myxococcales	Order_Myxococcales	Order_Myxococcales_OTU_974
OTU_881	Bacteria	Proteobacteria	Deltaproteobacteria	Myxococcales	Polyangiaceae	Family_Polyangiaceae	Family_Polyangiaceae_OTU_881
OTU_584	Bacteria	Proteobacteria	Deltaproteobacteria	Myxococcales	Sandaracinaceae	Sandaracinus	Sandaracinus_OTU_584
OTU_950	Bacteria	Proteobacteria	Deltaproteobacteria	Class_Deltaproteobacteria	Class_Deltaproteobacteria	Class_Deltaproteobacteria	Class_Deltaproteobacteria_OTU_950
OTU_362	Bacteria	Proteobacteria	Deltaproteobacteria	Class_Deltaproteobacteria	Class_Deltaproteobacteria	Class_Deltaproteobacteria	Class_Deltaproteobacteria_OTU_362
OTU_1027	Bacteria	Nitrospirae	Nitrospira	Nitrospirales	Nitrospiraceae	Nitrospira	Nitrospira_OTU_1027
OTU_703	Bacteria	Proteobacteria	Deltaproteobacteria	Class_Deltaproteobacteria	Class_Deltaproteobacteria	Class_Deltaproteobacteria	Class_Deltaproteobacteria_OTU_703
OTU_1083	Bacteria	Proteobacteria	Deltaproteobacteria	Class_Deltaproteobacteria	Class_Deltaproteobacteria	Class_Deltaproteobacteria	Class_Deltaproteobacteria_OTU_1083
OTU_922	Bacteria	Proteobacteria	Deltaproteobacteria	Bdellovibrionales	Bdellovibrionaceae	Vampirovibrio	Vampirovibrio_OTU_922
OTU_13	Bacteria	Proteobacteria	Deltaproteobacteria	Bdellovibrionales	Bdellovibrionaceae	Vampirovibrio	Vampirovibrio_OTU_13
OTU_335	Bacteria	Acidobacteria	Acidobacteria_Gp4	Class_Acidobacteria_Gp4	Class_Acidobacteria_Gp4	Class_Acidobacteria_Gp4	Class_Acidobacteria_Gp4_OTU_335
OTU_1151	Bacteria	Acidobacteria	Acidobacteria_Gp4	Class_Acidobacteria_Gp4	Class_Acidobacteria_Gp4	Class_Acidobacteria_Gp4	Class_Acidobacteria_Gp4_OTU_1151
OTU_241	Bacteria	Acidobacteria	Acidobacteria_Gp4	Class_Acidobacteria_Gp4	Class_Acidobacteria_Gp4	Class_Acidobacteria_Gp4	Class_Acidobacteria_Gp4_OTU_241
OTU_1167	Bacteria	Acidobacteria	Acidobacteria_Gp4	Class_Acidobacteria_Gp4	Class_Acidobacteria_Gp4	Class_Acidobacteria_Gp4	Class_Acidobacteria_Gp4_OTU_1167
OTU_901	Bacteria	Acidobacteria	Acidobacteria_Gp4	Class_Acidobacteria_Gp4	Class_Acidobacteria_Gp4	Class_Acidobacteria_Gp4	Class_Acidobacteria_Gp4_OTU_901
OTU_650	Bacteria	Acidobacteria	Acidobacteria_Gp4	Class_Acidobacteria_Gp4	Class_Acidobacteria_Gp4	Class_Acidobacteria_Gp4	Class_Acidobacteria_Gp4_OTU_650
OTU_1075	Bacteria	Acidobacteria	Acidobacteria_Gp4	Class_Acidobacteria_Gp4	Class_Acidobacteria_Gp4	Class_Acidobacteria_Gp4	Class_Acidobacteria_Gp4_OTU_1075
OTU_595	Bacteria	Acidobacteria	Acidobacteria_Gp4	Blastocatella	Order_Blastocatella	Order_Blastocatella	Order_Blastocatella_OTU_595
OTU_1007	Bacteria	Acidobacteria	Acidobacteria_Gp4	Class_Acidobacteria_Gp4	Class_Acidobacteria_Gp4	Class_Acidobacteria_Gp4	Class_Acidobacteria_Gp4_OTU_1007
OTU_400	Bacteria	Acidobacteria	Acidobacteria_Gp4	Blastocatella	Order_Blastocatella	Order_Blastocatella	Order_Blastocatella_OTU_400
OTU_785	Bacteria	Acidobacteria	Acidobacteria_Gp4	Blastocatella	Order_Blastocatella	Order_Blastocatella	Order_Blastocatella_OTU_785
OTU_369	Bacteria	Acidobacteria	Acidobacteria_Gp4	Aridibacter	Order_Aridibacter	Order_Aridibacter	Order_Aridibacter_OTU_369
OTU_670	Bacteria	Acidobacteria	Acidobacteria_Gp4	Class_Acidobacteria_Gp4	Class_Acidobacteria_Gp4	Class_Acidobacteria_Gp4	Class_Acidobacteria_Gp4_OTU_670
OTU_33	Bacteria	Acidobacteria	Acidobacteria_Gp4	Blastocatella	Order_Blastocatella	Order_Blastocatella	Order_Blastocatella_OTU_33
OTU_11	Bacteria	Acidobacteria	Acidobacteria_Gp4	Aridibacter	Order_Aridibacter	Order_Aridibacter	Order_Aridibacter_OTU_11
OTU_1201	Bacteria	Acidobacteria	Acidobacteria_Gp4	Aridibacter	Order_Aridibacter	Order_Aridibacter	Order_Aridibacter_OTU_1201
OTU_152	Bacteria	Acidobacteria	Acidobacteria_Gp4	Aridibacter	Order_Aridibacter	Order_Aridibacter	Order_Aridibacter_OTU_152
OTU_350	Bacteria	Acidobacteria	Acidobacteria_Gp4	Class_Acidobacteria_Gp4	Class_Acidobacteria_Gp4	Class_Acidobacteria_Gp4	Class_Acidobacteria_Gp4_OTU_350
OTU_403	Bacteria	Acidobacteria	Acidobacteria_Gp4	Aridibacter	Order_Aridibacter	Order_Aridibacter	Order_Aridibacter_OTU_403
OTU_295	Bacteria	Acidobacteria	Acidobacteria_Gp4	Class_Acidobacteria_Gp4	Class_Acidobacteria_Gp4	Class_Acidobacteria_Gp4	Class_Acidobacteria_Gp4_OTU_295
OTU_373	Bacteria	Acidobacteria	Acidobacteria_Gp4	Class_Acidobacteria_Gp4	Class_Acidobacteria_Gp4	Class_Acidobacteria_Gp4	Class_Acidobacteria_Gp4_OTU_373
OTU_964	Bacteria	Acidobacteria	Acidobacteria_Gp16	Class_Acidobacteria_Gp16	Class_Acidobacteria_Gp16	Class_Acidobacteria_Gp16	Class_Acidobacteria_Gp16_OTU_964
OTU_654	Bacteria	Chloroflexi	Thermomicrobia	Sphaerobacterales	Sphaerobacteraceae	Family_Sphaerobacteraceae	Family_Sphaerobacteraceae_OTU_654
OTU_497	Bacteria	Chloroflexi	Anaerolineae	Anaerolineales	Anaerolineaceae	Family_Anaerolineaceae	Family_Anaerolineaceae_OTU_497
OTU_354	Bacteria	Chloroflexi	Anaerolineae	Anaerolineales	Anaerolineaceae	Family_Anaerolineaceae	Family_Anaerolineaceae_OTU_354
OTU_555	Bacteria	Chloroflexi	Anaerolineae	Anaerolineales	Anaerolineaceae	Family_Anaerolineaceae	Family_Anaerolineaceae_OTU_555
OTU_963	Bacteria	Chloroflexi	Anaerolineae	Anaerolineales	Anaerolineaceae	Family_Anaerolineaceae	Family_Anaerolineaceae_OTU_963
OTU_1022	Bacteria	Chloroflexi	Anaerolineae	Anaerolineales	Anaerolineaceae	Family_Anaerolineaceae	Family_Anaerolineaceae_OTU_1022
OTU_936	Bacteria	Chloroflexi	Caldilineae	Caldilineales	Caldilineaceae	Family_Caldilineaceae	Family_Caldilineaceae_OTU_936
OTU_623	Bacteria	Chloroflexi	Caldilineae	Caldilineales	Caldilineaceae	Family_Caldilineaceae	Family_Caldilineaceae_OTU_623
